# Supplementary material for: Diet-Morphology Correlations in the Radiation of South American Geophagine Cichlids (Perciformes: Cichlidae: Cichlinae)
Source: PLoS One. 2012 Apr 2;7(4):e33997. doi: 10.1371/journal.pone.0033997 (PMC3317448; doi:10.1371/journal.pone.0033997)
Supplement: File S3 — Dataset. Nexus file containing the 23-taxa pruned tree with branch lengths. (NEX) [file pone.0033997.s006.nex]

#NEXUS

BEGIN TAXA;
	TITLE Taxa;
	DIMENSIONS NTAX=23;
	TAXLABELS
		Apistogramma_hoignei Astronotus_sp Biotodoma_wavrini Biotoecus_dicentrarchus Cichla_orinocensis Cichla_temensis Cichlasoma_orinocense Crenicichla_geayi 'Crenicichla ''O-lugubris''' 'Crenicichla ''O-wallacii''' Crenicichla_sveni Dicrossus_filamentosus Geophagus_abalios Geophagus_dicrozoster '''Geophagus'' steindachneri' Guianacara_stergiosi Gymnogeophagus_balzanii Hoplarchus_psittacus Mesonauta_insignis Mikrogeophagus_ramirezi Retroculus_lapidifer Satanoperca_daemon Satanoperca_mapiritensis 
	;

END;

BEGIN TREES;
	Title 'Trees from "All genes MR.con"';
	LINK Taxa = Taxa;
	TRANSLATE
		1 Apistogramma_hoignei,
		2 Astronotus_sp,
		3 Biotodoma_wavrini,
		4 Biotoecus_dicentrarchus,
		5 Cichla_orinocensis,
		6 Cichla_temensis,
		7 Cichlasoma_orinocense,
		8 Crenicichla_geayi,
		9 'Crenicichla ''O-lugubris''',
		10 'Crenicichla ''O-wallacii''',
		11 Crenicichla_sveni,
		12 Dicrossus_filamentosus,
		13 Geophagus_abalios,
		14 Geophagus_dicrozoster,
		15 '''Geophagus'' steindachneri',
		16 Guianacara_stergiosi,
		17 Gymnogeophagus_balzanii,
		18 Hoplarchus_psittacus,
		19 Mesonauta_insignis,
		20 Mikrogeophagus_ramirezi,
		21 Retroculus_lapidifer,
		22 Satanoperca_daemon,
		23 Satanoperca_mapiritensis;
	TREE 23_taxa_for_ICs = ((21:0.190262,(6:0.027757,5:0.031738):0.123313):0.026363,(((20:0.192055,((3:0.17121699999999998,12:0.359863):0.028173,(17:0.205451,(15:0.133402,(14:0.033914,13:0.036562):0.054434):0.015012):0.012486):0.005649):0.028997,((4:0.274196,(8:0.130314,(10:0.205032,(11:0.093139,9:0.134056):0.056854):0.02989):0.24392):0.013199,(16:0.172802,(1:0.318444,(22:0.059853,23:0.135092):0.057381):0.052105):0.004994):0.016172):0.035851999999999995,(2:0.145354,(7:0.17165400000000003,(18:0.10755999999999999,19:0.132873):0.030208):0.034):0.008985):0.015368):0.317854;

END;
