# Supplementary material for: Diet-Morphology Correlations in the Radiation of South American Geophagine Cichlids (Perciformes: Cichlidae: Cichlinae)
Source: PLoS One. 2012 Apr 2;7(4):e33997. doi: 10.1371/journal.pone.0033997 (PMC3317448; doi:10.1371/journal.pone.0033997)
Supplement: File S4 — Dataset. Excel file containing the raw mean values of the original 23 morphometric variables used in the diet-morphology correlation analyses. Diet data as used in the analyses are given in Table 1 of the main manuscript. (XLS) [file pone.0033997.s007.xls]

## Sheet: Sheet1
S7A - Mean morphometric values for all 23 variables originally measured
	1	2	3	4	5	6	7	8	9	10	11	12	13	14	15	16	17	18	19	20	21	22	23
	SL	Head length	Head height	Gape width	Interorbital distance	Eye position	Eye diameter	Snout length, mouth closed	Snout, mouth protruded	Mouth protrusion	Mouth position	1st. Ceratobranchial length	1st CeratobranchialGill rakers number	1st Ceratobranchial Inter raker space	1st Ceratobranchial Raker length	Epibranchial lobe length	Epibranchial lobe depth	Epibranchial Gill raker number	Epibranchial Inter raker space	Epibranchial Raker length	LPJ Width at horns	LPJ Length	LPJ Depth
Apistogramma hoignei	28.78	10.1	6.32	1.54	2.14	4.2	2.6	3.76	4.58	0.82	49.25	4.308	1.4	0.16	0.27	1.022	0.804	3.6	0.18	0.238	3.484	2.732	0.682
Biotoecus dicentrarchus	32.38	9.64	5.74	1.62	1.82	3.8	2.66	4.26	5.76	1.5	37.8	3.544	0	0	0	0.928	1.238	2	0.198	0.448	2.742	2.474	0.4225
Dicrossus filamentosus	30.26	9.06	5.12	1.04	2.06	3.34	2.54	3.44	5.24	1.8	49	2.872	4	0.28	0.263333	0	0	0	0	0	2.582	2.056	0.366
Mikrogeophagus ramirezi	31.24	10	7.52	1.24	3.26	4.52	2.98	4.18	5.76	1.58	53.2	3.508	7	0.264	0.294	0.844	1.144	3	0.144	0.278	3.3625	2.8	0.4675
Crenicichla geayi	114.86	35.94	13.74	10.4	11.38	10.08	6.3	14.34	17.42	3.08	25.25	15.79	8.6	0.944	1.14	0	0	2	0.4525	1.1675	14.916	11.15	2.058
Crenicichla sveni	136.36	45.28	19.26	13.18	11.46	14.3	7.84	20	23.48	3.48	26.2	21.66	8.8	1.672	1.682	0	0	2.4	0.798	1.746	14.384	13.628	1.848
Crenicichla 'wallacei'	48.86	14.68	5.22	2.16	3.1	3.24	3.84	6.26	7.125	0.865	24.6	5.856	8.8	0.374	0.374	0	0	0	0	0	4.764	3.77	0.58
Crenicichla 'lugubris'	213	64.02	27.1	19.06	21.58	19.8	11.32	30.8	32.825	2.025	24.6	26.96	10	2.066	1.538	0	0	1.2	0.5	1.022	20.1667	16.23	3.01
Geophagus abalios	170.6	54.84	57	14.74	19.88	38.5	13.58	33.6	38.94	5.34	55.6	27.8	12	1.384	1.164	9.38	6.624	9.6	1.012	1.556	16.004	17.826	3.392
Geophagus dicrozoster	178	55.46	55.2	15.14	19.62	36.52	13.72	35.22	39.9	4.68	53.8	26.74	12	1.174	1.19	10.28	6.814	9.6	0.846	1.912	15.348	16.46	3.528
Satanoperca daemon	157.6	54.4	45.72	12.5	17.78	31.92	12.42	35.76	41	5.24	43	26.1	18	0.546	0.926	9.916	5.382	14.8	0.554	1.942	12.688	15.974	2.72
Satanoperca mapiritensis	147.6	50.64	46.5	13.04	17.26	33.42	12.58	33.06	36.56	3.5	47.8	26.24	15.4	2.966	0.92	8.184	4.92	10.6	0.706	2.114	12.972	16.26	3
Biotodoma wavrini	96.48	29.02	29.78	5.88	10.54	19.6	9.16	16.28	18.8	2.52	52.6	11.418	6.8	0.776	0.45	2.916	2.272	4.4	0.406	0.7375	8.562	7.376	1.712
Guianacara stergiosi	65.36	22.64	24.18	5.2	8.78	16.94	6.7	13.58	16.15	2.57	58	9.734	6.8	0.568	0.986	0	0	1.8	0.29	0.5675	8.47	7.076	1.938
Astronotus sp.	203.2	72.46	55.4	23.76	30.64	36.68	15.94	30.64	33.68	3.04	47.8	31.24	9.8	1.708	1.864	0	0	2	0.6425	1.944	27.92	21.78	5.815
Hoplarchus psittacus	185.4	66.3	65.46	16.48	26.74	41.76	15.52	36.78	38.7333	1.95333	56.2	26.52	8.6	1.286	1.678	0	0	1.33333	0.49	1.03333	21.26	16.48	4.166
Cichla orinocensis	205	65.65	42	18.35	19.05	30.3	12.5	30.7	34.25	3.55	38.5	38.2	17	1.72	7.965	0	0	3.5	0.795	6.375	15.25	21.6	4.655
Cichla temensis	223.333	71.3333	39.1333	15.3	19.1	28.7	12.5667	34.4	37.3	2.9	32.6667	39.1333	16	2.12667	7.34667	0	0	3	0.696667	3.52	13.9333	21.3333	4.57
Cichlasoma orinocense	79.78	30.04	25.3	6.98	13.74	16.36	7.8	13.3	15.28	1.98	56	12.562	7.4	1.224	0.974	0	0	1.2	0	0.834	12.382	9.746	2.322
Mesonauta egregius	65.26	24.4	21.88	4.66	12.58	14.18	6.9	13.78	15.14	1.36	51	9.176	5.2	0.836	0.786	0	0	1.6	0.206667	0.878	8.562	6.434	1.55
Geophagus' steindachneri	80.9	31.8	25.75	6.95	8.55	17	7.8	16.2	18.35	2.15	52	15.675	14	0.67	0.47	4.415	4.085	9	0.31	1.02	9.695	9.85	2.205
Gymnogeophagus balzanii	78.675	28.475	29.425	8.1	9.875	20.025	8.525	16.5	18.55	2.05	53.25	13.325	10.5	0.5875	0.714286	3.4275	3.9625	6.25	0.321	1	8.6375	9.14	1.6425
Retroculus lapidifer	140.6	51.7	36.6	11.8	19.4	25.9	11.5	31.2	33.5	2.3	69	17.3	12	1.14	1.43	4	4.8	12	0.57	1.57	12.2	13	3.8
