# Supplementary material for: Diet-Morphology Correlations in the Radiation of South American Geophagine Cichlids (Perciformes: Cichlidae: Cichlinae)
Source: PLoS One. 2012 Apr 2;7(4):e33997. doi: 10.1371/journal.pone.0033997 (PMC3317448; doi:10.1371/journal.pone.0033997)
Supplement: File S5 — Dataset. Nexus file containing the topologies of the 166 taxon phylogeny from [16], the 350 and 635 taxon trees used in this paper and the binary matrices representing presence/absence of the Epibranchial lobe and mouthbrooding in each taxon for all trees. (NEX) [file pone.0033997.s008.nex]

#NEXUS
BEGIN TAXA;
	TITLE Taxa;
	DIMENSIONS NTAX=166;
	TAXLABELS
		Heterochromis_multidens Etroplus_maculatus Paratilapia_polleni Chromidotilapia_guntheri Hemicrhomis_fasciatus Paretroplus_polyactys Cichla_temensis Cichla_orinonocensis Cichla_intermedia Cichla_monoculus Astronotus_sp Chaetobranchus_flavescens Chaetobranchopsis_orbicularis Retroculus_sp Acarichthys_heckelii Acarichthys_heckelii__Guyana Apistogramma_agassizi Apistogramma_hoignei Apistogramma_iniridae Apistogramma_pucallpaensis Biotodoma_cupido Biotodoma_wavrini Biotoecus_dicentrarchus Crenicara_punctulata Crenicichla_geayi Crenicichla_lenticulata 'Crenicichla O-lugubris' Crenicichla_lugubris_Guyana Crenicichla_sveni 'Crenicichla O-wallacii' Crenicichla_multispinosa Crenicichla_reticulata Dicrossus_sp Geophagus_abalios Geophagus_sp_Cuyuni Geophagus_dicrozoster Geophagus_grammepareius Geophagus_harreri Geophagus_surinamensis Geophagus_sp_Takutu Geophagus_taeniopareius Geophagus_steindachneri Geophagus_brasiliensis Guianacara_dacrya Guianacara_stergiosi Guianacara_stergiosi_Aro Guianacara_owroewefi Gymnogeophagus_blazanii Gymnogeophagus_rhabdotus Gymnogeophagus_setequedas Mikrogeophagus_altispinosus Mikrogeophagus_ramirezi Satanoperca_daemon Satanoperca_jurupari Satanaoperca_leucosticta Satanoperca_mapiritensis Satanoperca_pappaterrra Taeniacara_candidi Teleocichla_aff_proselytus Mazarunia_mazarunii Mazarunia_nsp2 Mazarunia_nsp1 Aequidens_diadema Aequidens_tetramerus Aequidens_tetramerus_Xingu Krobia_potaroensis Andinoacara_coeruleopunctatus Andinoacara_rivulatus Andinoacara_pulcher Bujurquina_apoparauana Bujurquina_hophrys Cichlasoma_orinocense Cichlasoma_dimerus Cichlasoma_amazonarum Cleithracara_maronii Krobia_Xingu Laetacara_thayeri Laetacara_dorsigera Nannacara_taenia Tahuantinsuyoa_macantzatza Acaronia_nassa Acaronia_vultuosa Cichlasoma_festae Australoheros_facetus Caquetaia_kraussi Heros_efasciatus Heros_severus_Nanay Heros_severus_Venezuela Heros_sp_common Hoplarchus_psittacus Hypselecara_coryphaenoides Mesonauta_egregius Mesonauta_insignis Pterophyllum_scalare Symphysodon_aequifasciatus Symphysodon_discus Uaru_amphiacanthoides Uaru_fernandezyepezi Heroina_isonycterina Amphilophus_citrinellus Amphilophus_hoogabomorus Amphilophus_labiatus Cichlasoma_lyonsi Archocentrus_centrarchus Cryptoheros_myrnae Cryptoheros_nanoluteus Cryptoheros_sajica Cryptoheros_chetumalensis Amatitlania_siquia Cryptoheros_cutteri Astatheros_diquis Astatheros_longimanus Astatheros_robertsoni Astatheros_rostratus Theraps_nourissati Cichlasoma_bocourti Astatheros_octofasciatus Cichlasoma_calobrense Cryptoheros_panamensis Cichlasoma_salvini Cichlasoma_salvini_Mexico Cichlasoma_urophthalmus Cichlasoma_grammodes Cichlasoma_trimaculatus Caquetaia_umbrifera Herochthys_carpintis Herichthys_cyanoguttatus Herichthys_labridens Herichthys_bartoni Herichthys_tamasopoensis Astatheros_macracanthus Herichthys_pantosticutus Herichthys_steindachneri Herotilapia_multispinosa Hypsophrys_unimaculatus Hypsophrys_nematopus Parachromis_dovii Parachromis_friedrichsthali_Belize Parachromis_managuensis Parachrmois_loisellei Nandopsis_haitiensis Nandopsis_tetracanthus Pentenia_splendida Thorichthys_aureus Thorichthys_meeki_Belize Thorichthys_meeki Thorichthys_ellioti Thorichthys_helleri Thorichthys_affinis Thorichthys_passionis Tomocichla_asfraci Tomocichla_tuba Theraps_irregularis Theraps_lentiginosus Cichlasoma_wesseli Paraneetroplus_bifasciatus_Mexico Theraps_godmani_Belize Theraps_intermedius_Belize Theraps_intermedius_Mexico Paraneetroplus_guttulatus Paraneetroplus_maculicauda_Costa_Rica Paraneetroplus_maculicauda_Belize Paraneetroplus_melanurus_Belize Theraps_ufermanni Paraneetroplus_synspylus_Mexico Paraneetroplus_bulleri 
	;

END;


BEGIN CHARACTERS;
	TITLE  166_taxa_EBL_matrix;
	LINK TAXA = Taxa;
	DIMENSIONS  NCHAR=2;
	FORMAT DATATYPE = STANDARD GAP = - MISSING = ? SYMBOLS = "  0 1";
	CHARSTATELABELS 
		1 EBL, 2 Mouthbrooding ; 
	MATRIX
	Heterochromis_multidens                00
	Etroplus_maculatus                     00
	Paratilapia_polleni                    00
	Chromidotilapia_guntheri               00
	Hemicrhomis_fasciatus                  00
	Paretroplus_polyactys                  00
	Cichla_temensis                        00
	Cichla_orinonocensis                   00
	Cichla_intermedia                      00
	Cichla_monoculus                       00
	Astronotus_sp                          00
	Chaetobranchus_flavescens              00
	Chaetobranchopsis_orbicularis          00
	Retroculus_sp                          00
	Acarichthys_heckelii                   00
	Acarichthys_heckelii__Guyana           00
	Apistogramma_agassizi                  10
	Apistogramma_hoignei                   10
	Apistogramma_iniridae                  10
	Apistogramma_pucallpaensis             10
	Biotodoma_cupido                       10
	Biotodoma_wavrini                      10
	Biotoecus_dicentrarchus                00
	Crenicara_punctulata                   00
	Crenicichla_geayi                      00
	Crenicichla_lenticulata                00
	'Crenicichla O-lugubris'               00
	Crenicichla_lugubris_Guyana            00
	Crenicichla_sveni                      00
	'Crenicichla O-wallacii'               00
	Crenicichla_multispinosa               00
	Crenicichla_reticulata                 00
	Dicrossus_sp                           00
	Geophagus_abalios                      11
	Geophagus_sp_Cuyuni                    11
	Geophagus_dicrozoster                  11
	Geophagus_grammepareius                10
	Geophagus_harreri                      10
	Geophagus_surinamensis                 11
	Geophagus_sp_Takutu                    11
	Geophagus_taeniopareius                10
	Geophagus_steindachneri                11
	Geophagus_brasiliensis                 10
	Guianacara_dacrya                      00
	Guianacara_stergiosi                   00
	Guianacara_stergiosi_Aro               00
	Guianacara_owroewefi                   00
	Gymnogeophagus_blazanii                11
	Gymnogeophagus_rhabdotus               11
	Gymnogeophagus_setequedas              11
	Mikrogeophagus_altispinosus            10
	Mikrogeophagus_ramirezi                10
	Satanoperca_daemon                     10
	Satanoperca_jurupari                   11
	Satanaoperca_leucosticta               11
	Satanoperca_mapiritensis               11
	Satanoperca_pappaterrra                11
	Taeniacara_candidi                     00
	Teleocichla_aff_proselytus             00
	Mazarunia_mazarunii                    00
	Mazarunia_nsp2                         00
	Mazarunia_nsp1                         00
	Aequidens_diadema                      00
	Aequidens_tetramerus                   00
	Aequidens_tetramerus_Xingu             00
	Krobia_potaroensis                     00
	Andinoacara_coeruleopunctatus          00
	Andinoacara_rivulatus                  00
	Andinoacara_pulcher                    00
	Bujurquina_apoparauana                 00
	Bujurquina_hophrys                     00
	Cichlasoma_orinocense                  00
	Cichlasoma_dimerus                     00
	Cichlasoma_amazonarum                  00
	Cleithracara_maronii                   00
	Krobia_Xingu                           00
	Laetacara_thayeri                      00
	Laetacara_dorsigera                    00
	Nannacara_taenia                       00
	Tahuantinsuyoa_macantzatza             00
	Acaronia_nassa                         00
	Acaronia_vultuosa                      00
	Cichlasoma_festae                      00
	Australoheros_facetus                  00
	Caquetaia_kraussi                      00
	Heros_efasciatus                       00
	Heros_severus_Nanay                    00
	Heros_severus_Venezuela                00
	Heros_sp_common                        00
	Hoplarchus_psittacus                   00
	Hypselecara_coryphaenoides             00
	Mesonauta_egregius                     00
	Mesonauta_insignis                     00
	Pterophyllum_scalare                   00
	Symphysodon_aequifasciatus             00
	Symphysodon_discus                     00
	Uaru_amphiacanthoides                  00
	Uaru_fernandezyepezi                   00
	Heroina_isonycterina                   00
	Amphilophus_citrinellus                00
	Amphilophus_hoogabomorus               00
	Amphilophus_labiatus                   00
	Cichlasoma_lyonsi                      00
	Archocentrus_centrarchus               00
	Cryptoheros_myrnae                     00
	Cryptoheros_nanoluteus                 00
	Cryptoheros_sajica                     00
	Cryptoheros_chetumalensis              00
	Amatitlania_siquia                     00
	Cryptoheros_cutteri                    00
	Astatheros_diquis                      00
	Astatheros_longimanus                  00
	Astatheros_robertsoni                  00
	Astatheros_rostratus                   00
	Theraps_nourissati                     00
	Cichlasoma_bocourti                    00
	Astatheros_octofasciatus               00
	Cichlasoma_calobrense                  00
	Cryptoheros_panamensis                 00
	Cichlasoma_salvini                     00
	Cichlasoma_salvini_Mexico              00
	Cichlasoma_urophthalmus                00
	Cichlasoma_grammodes                   00
	Cichlasoma_trimaculatus                00
	Caquetaia_umbrifera                    00
	Herochthys_carpintis                   00
	Herichthys_cyanoguttatus               00
	Herichthys_labridens                   00
	Herichthys_bartoni                     00
	Herichthys_tamasopoensis               00
	Astatheros_macracanthus                00
	Herichthys_pantosticutus               00
	Herichthys_steindachneri               00
	Herotilapia_multispinosa               00
	Hypsophrys_unimaculatus                00
	Hypsophrys_nematopus                   00
	Parachromis_dovii                      00
	Parachromis_friedrichsthali_Belize     00
	Parachromis_managuensis                00
	Parachrmois_loisellei                  00
	Nandopsis_haitiensis                   00
	Nandopsis_tetracanthus                 00
	Pentenia_splendida                     00
	Thorichthys_aureus                     00
	Thorichthys_meeki_Belize               00
	Thorichthys_meeki                      00
	Thorichthys_ellioti                    00
	Thorichthys_helleri                    00
	Thorichthys_affinis                    00
	Thorichthys_passionis                  00
	Tomocichla_asfraci                     00
	Tomocichla_tuba                        00
	Theraps_irregularis                    00
	Theraps_lentiginosus                   00
	Cichlasoma_wesseli                     00
	Paraneetroplus_bifasciatus_Mexico      00
	Theraps_godmani_Belize                 00
	Theraps_intermedius_Belize             00
	Theraps_intermedius_Mexico             00
	Paraneetroplus_guttulatus              00
	Paraneetroplus_maculicauda_Costa_Rica  00
	Paraneetroplus_maculicauda_Belize      00
	Paraneetroplus_melanurus_Belize        00
	Theraps_ufermanni                      00
	Paraneetroplus_synspylus_Mexico        00
	Paraneetroplus_bulleri                 00

;

END;

BEGIN TAXA;
	TITLE '350 taxa - geophagines';
	DIMENSIONS NTAX=350;
	TAXLABELS
		Acarichthys_heckelii 'Apistogramma "Abun�"' 'Apistogramma "Amapa"' 'Apistogramma "blood-throat"' 'Apistogramma "broad-band"' 'Apistogramma "Chao"' 'Apistogramma "cheek-spots"' 'Apistogramma "courtship-spot"' 'Apistogramma "emerald"' 'Apistogramma "fork-band"' 'Apistogramma "four-stripe"' 'Apistogramma "Mit�"' 'Apistogramma "Peixoto"' 'Apistogramma "Pimentel"' 'Apistogramma "red-cheek"' 'Apistogramma "red dot"' 'Apistogramma "Rio Acre"' 'Apistogramma "S�o Gabriel"' 'Apistogramma "steel blue"' 'Apistogramma "Tame"' 'Apistogramma "Tiqui� 1"' 'Apistogramma "Tucurui"' 'Apistogramma "white-seam"' 'Apistogramma "Xing�"' 'Apistogramma "yellow-cheek"' Apistogramma_acrensis Apistogramma_agassizii Apistogramma_alacrina Apistogramma_amoena Apistogramma_angayuara Apistogramma_arua Apistogramma_atahualpa Apistogramma_baenschi Apistogramma_barlowi Apistogramma_bitaeniata Apistogramma_borellii Apistogramma_brevis Apistogramma_cacatuoides Apistogramma_caetei Apistogramma_commbrae Apistogramma_cruzi Apistogramma_diplotaenia Apistogramma_elizabethae Apistogramma_eremnopyge Apistogramma_erythrura Apistogramma_eunotus Apistogramma_geisleri Apistogramma_gephyra Apistogramma_gibbiceps Apistogramma_gossei Apistogramma_guttata Apistogramma_hippolytae Apistogramma_hoignei Apistogramma_hongsloi Apistogramma_huascar Apistogramma_inconspicua Apistogramma_iniridae Apistogramma_inornata Apistogramma_juruensis Apistogramma_linkei Apistogramma_luelingi Apistogramma_maciliense Apistogramma_macmasteri Apistogramma_martini Apistogramma_meinkeni Apistogramma_mendezi Apistogramma_moae Apistogramma_nijsseni Apistogramma_norberti Apistogramma_n_sp_�tavi� 'Apistogramma n sp ''caura''' 'Apistogramma n sp ''rotkeil''' 'Apistogramma n sp ''sailfin breve''' 'Apistogramma n sp ''tailspot''' Apistogramma_ortmanni Apistogramma_panduro Apistogramma_pantalone Apistogramma_paucisquamis Apistogramma_payaminonis Apistogramma_personata Apistogramma_pertensis Apistogramma_piauiensis Apistogramma_pleurotaenia Apistogramma_pulchra Apistogramma_regani Apistogramma_resticulosa Apistogramma_rositae Apistogramma_rubrolineata Apistogramma_rupununi Apistogramma_salpinction Apistogramma_similis Apistogramma_staecki Apistogramma_steindachneri Apistogramma_taeniata Apistogramma_trifasciata Apistogramma_tucurui Apistogramma_uaupesi Apistogramma_urteagai Apistogramma_velifera Apistogramma_viejita Apistogramma_wapisana Apistogramma_pucallpaensis 'Biotodoma "Aripuana"' 'Biotodoma "Guyana"' Biotodoma_cupido Biotodoma_wavrini Biotoecus_dicentrarchus Biotoecus_opercularis Chaetobranchopsis_australis Chaetobranchopsis_orbicularis Chaetobranchus_flavescens Chaetobranchus_semifasciatus Cichla_intermedia Cichla_jariina Cichla_kelberi Cichla_melaniae Cichla_mirianae Cichla_monoculus Cichla_nigromaculata Cichla_ocellaris Cichla_orinocensis Cichla_pinima Cichla_piquiti Cichla_pleiozona Cichla_temensis Cichla_thyrorus Cichla_vazzoleri Crenicara_latruncularium Crenicara_punctulatum 'Crenicichla "Approuage"' 'Crenicichla "Belly crawler"' 'Crenicichla "Guayana Demerara"' 'Crenicichla "Jabuti Tapajos"' 'Crenicichla "Laranja Xingu II"' 'Crenicichla "Mato Grosso"' 'Crenicichla "Orinoco-lugubris"' 'Crenicichla "Orinoco-wallacii"' 'Crenicichla "Pernambuco"' 'Crenicichla "Pindare"' 'Crenicichla "Preta Xingu III"' 'Crenicichla "Red belly Brazil"' 'Crenicichla "Red Mouth Araguaia"' 'Crenicichla "regani Das Mortes"' 'Crenicichla "regani Rio Acara"' 'Crenicichla "regani Rio Guama"' 'Crenicichla "regani Rio Negro"' 'Crenicichla "regani Trombetas"' 'Crenicichla "rojo Atabapo"' 'Crenicichla "Tapajos I"' 'Crenicichla "Xingu I Orange"' Crenicichla_acutirostris Crenicichla_adspersa Crenicichla_albopunctata Crenicichla_alta Crenicichla_anthurus Crenicichla_brasiliensis Crenicichla_britskii Crenicichla_cametana Crenicichla_celidochilus Crenicichla_cincta Crenicichla_compressiceps Crenicichla_coppenamensis 'Crenicichla alta ''caura''' 'Crenicichla n sp ''belicosa''' 'Crenicichla n sp ''guyana lugubris''' 'Crenicichla n sp ''lower caura''' 'Crenicichla n sp ''modesta''' 'Crenicichla n sp ''tranquila''' 'Crenicichla sp ''manchon''' Crenicichla_cyanonotus Crenicichla_cyclostoma Crenicichla_empheres Crenicichla_frenata Crenicichla_gaucho Crenicichla_geayi Crenicichla_hadrostigma Crenicichla_haroldoi Crenicichla_heckeli Crenicichla_hemera Crenicichla_hummelincki Crenicichla_igara Crenicichla_iguapina Crenicichla_iguassuensis Crenicichla_inpa Crenicichla_isbrueckeri Crenicichla_jaguarensis Crenicichla_jegui Crenicichla_johanna Crenicichla_jupiaensis Crenicichla_jurubi Crenicichla_labrina Crenicichla_lacustris Crenicichla_lenticulata Crenicichla_lepidota Crenicichla_lucius Crenicichla_lugubris Crenicichla_macrophthalma Crenicichla_maculata Crenicichla_mandelburgeri Crenicichla_marmorata Crenicichla_menezesi Crenicichla_minuano Crenicichla_missioneira Crenicichla_mucuryna Crenicichla_multispinosa Crenicichla_nickeriensis Crenicichla_niederleinii Crenicichla_notophthalmus Crenicichla_pellegrini Crenicichla_percna Crenicichla_phaiospilus Crenicichla_prenda Crenicichla_proteus Crenicichla_punctata Crenicichla_pydanielae Crenicichla_regani Crenicichla_reticulata Crenicichla_rosemariae Crenicichla_santosi Crenicichla_saxatilis Crenicichla_scottii Crenicichla_sedentaria Crenicichla_semicincta Crenicichla_semifasciata Crenicichla_sipaliwini Crenicichla_stocki Crenicichla_strigata Crenicichla_sveni Crenicichla_tendybaguassu Crenicichla_ternetzi Crenicichla_tigrina Crenicichla_tingui Crenicichla_urosema Crenicichla_vaillanti Crenicichla_virgatula Crenicichla_vittata Crenicichla_wallacii Crenicichla_yaha Crenicichla_zebrina 'Dicrossus "Double spot Javari"' 'Dicrossus "Rio Negro"' 'Dicrossus "Tapajos"' Dicrossus_filamentosus Dicrossus_gladicauda Dicrossus_maculatus 'Geophagus_ngen1 "Bahia Red"' 'Geophagus_ngen1 brasiliensis' 'Geophagus_ngen1 iporangensis' 'Geophagus_ngen1 itapicuruensis' 'Geophagus_ngen1 obscurus' 'Geophagus_ngen2 "limonensis"' 'Geophagus_ngen2 crassilabris' 'Geophagus_ngen2 pellegrini' 'Geophagus_ngen2 steindachneri' 'Geophagus "Amapa Grande"' 'Geophagus "Araguaia Orange head"' 'Geophagus "Araguari"' 'Geophagus "argyrostictus Arapiuns"' 'Geophagus "argyrostictus Aripuana"' 'Geophagus "argyrostictus Curu�"' 'Geophagus "argyrostictus Tapajos"' 'Geophagus "argyrostictus Teles Pires"' 'Geophagus "argyrostictus Trombetas"' 'Geophagus "Cuwai"' 'Geophagus "Cuyuni"' 'Geophagus "Essequibo"' 'Geophagus "Madeira"' 'Geophagus "Maicuru"' 'Geophagus "Porto Franco"' 'Geophagus "Rio Are�es"' 'Geophagus "Rio Negro 2"' 'Geophagus "Takutu 1"' 'Geophagus "Takutu 2"' 'Geophagus "Tapajos 2"' 'Geophagus "Tapajos Orange head"' 'Geophagus "Xingu 1"' 'Geophagus "Xingu 2"' 'Geophagus "Yupukari"' Geophagus_abalios Geophagus_altifrons Geophagus_argyrostictus Geophagus_brachybranchus Geophagus_brokopondo Geophagus_camopiensis Geophagus_dicrozoster Geophagus_gottwaldi Geophagus_grammepareius Geophagus_harreri Geophagus_megasema Geophagus_parnaibae Geophagus_proximus Geophagus_surinamensis Geophagus_taeniopareius Geophagus_winemilleri 'Guianacara "Branco"' 'Guianacara "Essequibo"' 'Guianacara "Siapa"' Guianacara_dacrya 'Guianacara "Trombetas"' Guianacara_cuyunii Guianacara_geayi Guianacara_oelemariensis Guianacara_owroewefi Guianacara_sphenozona Guianacara_stergiosi Gymnogeophagus_australis Gymnogeophagus_balzanii Gymnogeophagus_caaguazuensis Gymnogeophagus_che Gymnogeophagus_gymnogenys Gymnogeophagus_labiatus Gymnogeophagus_lacustris Gymnogeophagus_meridionalis Gymnogeophagus_rhabdotus Gymnogeophagus_setequedas Gymnogeophagus_tiraparae Mazarunia_nsp2 Mazarunia_nsp1 Mazarunia_mazarunii Mikrogeophagus_altispinosus Mikrogeophagus_ramirezi 'Retroculus "Tocantins"' Retroculus_lapidifer Retroculus_septentrionalis Retroculus_xinguensis 'Satanoperca "jurupari Jaru"' 'Satanoperca "jurupari Trombetas"' 'Satanoperca "jurupari Negro-Alto Orinoco"' 'Satanoperca "jurupari Red Lip"' 'Satanoperca "jurupari Xingu"' Satanoperca_acuticeps Satanoperca_daemon Satanoperca_jurupari Satanoperca_leucosticta Satanoperca_lilith Satanoperca_mapiritensis Satanoperca__n_sp Satanoperca_pappaterra Satanoperca_Satanoperca_cf_daemon Taeniacara_candidi 'Teleocichla "PI Xingu"' 'Teleocichla "preta Xingu"' 'Teleocichla "serrated PO Xingu"' Teleocichla_centisquama Teleocichla_centrarchus Teleocichla_cinderella Teleocichla_gephyrogramma Teleocichla_monogramma Teleocichla_prionogenys Teleocichla_proselytus 
	;

END;


BEGIN CHARACTERS;
	TITLE  EBL_350_taxa_Geophagines;
	LINK TAXA = '350 taxa - geophagines';
	DIMENSIONS  NCHAR=2;
	FORMAT DATATYPE = STANDARD GAP = - MISSING = ? SYMBOLS = "  0 1";
	CHARSTATELABELS 
		1 EBL, 2 Mouthbrooding ; 
	MATRIX
	Acarichthys_heckelii                       00
	'Apistogramma "Abun�"'                     10
	'Apistogramma "Amapa"'                     10
	'Apistogramma "blood-throat"'              10
	'Apistogramma "broad-band"'                10
	'Apistogramma "Chao"'                      10
	'Apistogramma "cheek-spots"'               10
	'Apistogramma "courtship-spot"'            10
	'Apistogramma "emerald"'                   10
	'Apistogramma "fork-band"'                 10
	'Apistogramma "four-stripe"'               10
	'Apistogramma "Mit�"'                      10
	'Apistogramma "Peixoto"'                   10
	'Apistogramma "Pimentel"'                  10
	'Apistogramma "red-cheek"'                 10
	'Apistogramma "red dot"'                   10
	'Apistogramma "Rio Acre"'                  10
	'Apistogramma "S�o Gabriel"'               10
	'Apistogramma "steel blue"'                10
	'Apistogramma "Tame"'                      10
	'Apistogramma "Tiqui� 1"'                  10
	'Apistogramma "Tucurui"'                   10
	'Apistogramma "white-seam"'                10
	'Apistogramma "Xing�"'                     10
	'Apistogramma "yellow-cheek"'              10
	Apistogramma_acrensis                      10
	Apistogramma_agassizii                     10
	Apistogramma_alacrina                      10
	Apistogramma_amoena                        10
	Apistogramma_angayuara                     10
	Apistogramma_arua                          10
	Apistogramma_atahualpa                     10
	Apistogramma_baenschi                      10
	Apistogramma_barlowi                       10
	Apistogramma_bitaeniata                    10
	Apistogramma_borellii                      10
	Apistogramma_brevis                        10
	Apistogramma_cacatuoides                   10
	Apistogramma_caetei                        10
	Apistogramma_commbrae                      10
	Apistogramma_cruzi                         10
	Apistogramma_diplotaenia                   10
	Apistogramma_elizabethae                   10
	Apistogramma_eremnopyge                    10
	Apistogramma_erythrura                     10
	Apistogramma_eunotus                       10
	Apistogramma_geisleri                      10
	Apistogramma_gephyra                       10
	Apistogramma_gibbiceps                     10
	Apistogramma_gossei                        10
	Apistogramma_guttata                       10
	Apistogramma_hippolytae                    10
	Apistogramma_hoignei                       10
	Apistogramma_hongsloi                      10
	Apistogramma_huascar                       10
	Apistogramma_inconspicua                   10
	Apistogramma_iniridae                      10
	Apistogramma_inornata                      10
	Apistogramma_juruensis                     10
	Apistogramma_linkei                        10
	Apistogramma_luelingi                      10
	Apistogramma_maciliense                    10
	Apistogramma_macmasteri                    10
	Apistogramma_martini                       10
	Apistogramma_meinkeni                      10
	Apistogramma_mendezi                       10
	Apistogramma_moae                          10
	Apistogramma_nijsseni                      10
	Apistogramma_norberti                      10
	Apistogramma_n_sp_�tavi�                   10
	'Apistogramma n sp ''caura'''              10
	'Apistogramma n sp ''rotkeil'''            10
	'Apistogramma n sp ''sailfin breve'''      10
	'Apistogramma n sp ''tailspot'''           10
	Apistogramma_ortmanni                      10
	Apistogramma_panduro                       10
	Apistogramma_pantalone                     10
	Apistogramma_paucisquamis                  10
	Apistogramma_payaminonis                   10
	Apistogramma_personata                     10
	Apistogramma_pertensis                     10
	Apistogramma_piauiensis                    10
	Apistogramma_pleurotaenia                  10
	Apistogramma_pulchra                       10
	Apistogramma_regani                        10
	Apistogramma_resticulosa                   10
	Apistogramma_rositae                       10
	Apistogramma_rubrolineata                  10
	Apistogramma_rupununi                      10
	Apistogramma_salpinction                   10
	Apistogramma_similis                       10
	Apistogramma_staecki                       10
	Apistogramma_steindachneri                 10
	Apistogramma_taeniata                      10
	Apistogramma_trifasciata                   10
	Apistogramma_tucurui                       10
	Apistogramma_uaupesi                       10
	Apistogramma_urteagai                      10
	Apistogramma_velifera                      10
	Apistogramma_viejita                       10
	Apistogramma_wapisana                      10
	Apistogramma_pucallpaensis                 10
	'Biotodoma "Aripuana"'                     10
	'Biotodoma "Guyana"'                       10
	Biotodoma_cupido                           10
	Biotodoma_wavrini                          10
	Biotoecus_dicentrarchus                    00
	Biotoecus_opercularis                      00
	Chaetobranchopsis_australis                00
	Chaetobranchopsis_orbicularis              00
	Chaetobranchus_flavescens                  00
	Chaetobranchus_semifasciatus               00
	Cichla_intermedia                          00
	Cichla_jariina                             00
	Cichla_kelberi                             00
	Cichla_melaniae                            00
	Cichla_mirianae                            00
	Cichla_monoculus                           00
	Cichla_nigromaculata                       00
	Cichla_ocellaris                           00
	Cichla_orinocensis                         00
	Cichla_pinima                              00
	Cichla_piquiti                             00
	Cichla_pleiozona                           00
	Cichla_temensis                            00
	Cichla_thyrorus                            00
	Cichla_vazzoleri                           00
	Crenicara_latruncularium                   00
	Crenicara_punctulatum                      00
	'Crenicichla "Approuage"'                  00
	'Crenicichla "Belly crawler"'              00
	'Crenicichla "Guayana Demerara"'           00
	'Crenicichla "Jabuti Tapajos"'             00
	'Crenicichla "Laranja Xingu II"'           00
	'Crenicichla "Mato Grosso"'                00
	'Crenicichla "Orinoco-lugubris"'           00
	'Crenicichla "Orinoco-wallacii"'           00
	'Crenicichla "Pernambuco"'                 00
	'Crenicichla "Pindare"'                    00
	'Crenicichla "Preta Xingu III"'            00
	'Crenicichla "Red belly Brazil"'           00
	'Crenicichla "Red Mouth Araguaia"'         00
	'Crenicichla "regani Das Mortes"'          00
	'Crenicichla "regani Rio Acara"'           00
	'Crenicichla "regani Rio Guama"'           00
	'Crenicichla "regani Rio Negro"'           00
	'Crenicichla "regani Trombetas"'           00
	'Crenicichla "rojo Atabapo"'               00
	'Crenicichla "Tapajos I"'                  00
	'Crenicichla "Xingu I Orange"'             00
	Crenicichla_acutirostris                   00
	Crenicichla_adspersa                       00
	Crenicichla_albopunctata                   00
	Crenicichla_alta                           00
	Crenicichla_anthurus                       00
	Crenicichla_brasiliensis                   00
	Crenicichla_britskii                       00
	Crenicichla_cametana                       00
	Crenicichla_celidochilus                   00
	Crenicichla_cincta                         00
	Crenicichla_compressiceps                  00
	Crenicichla_coppenamensis                  00
	'Crenicichla alta ''caura'''               00
	'Crenicichla n sp ''belicosa'''            00
	'Crenicichla n sp ''guyana lugubris'''     00
	'Crenicichla n sp ''lower caura'''         00
	'Crenicichla n sp ''modesta'''             00
	'Crenicichla n sp ''tranquila'''           00
	'Crenicichla sp ''manchon'''               00
	Crenicichla_cyanonotus                     00
	Crenicichla_cyclostoma                     00
	Crenicichla_empheres                       00
	Crenicichla_frenata                        00
	Crenicichla_gaucho                         00
	Crenicichla_geayi                          00
	Crenicichla_hadrostigma                    00
	Crenicichla_haroldoi                       00
	Crenicichla_heckeli                        00
	Crenicichla_hemera                         00
	Crenicichla_hummelincki                    00
	Crenicichla_igara                          00
	Crenicichla_iguapina                       00
	Crenicichla_iguassuensis                   00
	Crenicichla_inpa                           00
	Crenicichla_isbrueckeri                    00
	Crenicichla_jaguarensis                    00
	Crenicichla_jegui                          00
	Crenicichla_johanna                        00
	Crenicichla_jupiaensis                     00
	Crenicichla_jurubi                         00
	Crenicichla_labrina                        00
	Crenicichla_lacustris                      00
	Crenicichla_lenticulata                    00
	Crenicichla_lepidota                       00
	Crenicichla_lucius                         00
	Crenicichla_lugubris                       00
	Crenicichla_macrophthalma                  00
	Crenicichla_maculata                       00
	Crenicichla_mandelburgeri                  00
	Crenicichla_marmorata                      00
	Crenicichla_menezesi                       00
	Crenicichla_minuano                        00
	Crenicichla_missioneira                    00
	Crenicichla_mucuryna                       00
	Crenicichla_multispinosa                   00
	Crenicichla_nickeriensis                   00
	Crenicichla_niederleinii                   00
	Crenicichla_notophthalmus                  00
	Crenicichla_pellegrini                     00
	Crenicichla_percna                         00
	Crenicichla_phaiospilus                    00
	Crenicichla_prenda                         00
	Crenicichla_proteus                        00
	Crenicichla_punctata                       00
	Crenicichla_pydanielae                     00
	Crenicichla_regani                         00
	Crenicichla_reticulata                     00
	Crenicichla_rosemariae                     00
	Crenicichla_santosi                        00
	Crenicichla_saxatilis                      00
	Crenicichla_scottii                        00
	Crenicichla_sedentaria                     00
	Crenicichla_semicincta                     00
	Crenicichla_semifasciata                   00
	Crenicichla_sipaliwini                     00
	Crenicichla_stocki                         00
	Crenicichla_strigata                       00
	Crenicichla_sveni                          00
	Crenicichla_tendybaguassu                  00
	Crenicichla_ternetzi                       00
	Crenicichla_tigrina                        00
	Crenicichla_tingui                         00
	Crenicichla_urosema                        00
	Crenicichla_vaillanti                      00
	Crenicichla_virgatula                      00
	Crenicichla_vittata                        00
	Crenicichla_wallacii                       00
	Crenicichla_yaha                           00
	Crenicichla_zebrina                        00
	'Dicrossus "Double spot Javari"'           00
	'Dicrossus "Rio Negro"'                    00
	'Dicrossus "Tapajos"'                      00
	Dicrossus_filamentosus                     00
	Dicrossus_gladicauda                       00
	Dicrossus_maculatus                        00
	'Geophagus_ngen1 "Bahia Red"'              10
	'Geophagus_ngen1 brasiliensis'             10
	'Geophagus_ngen1 iporangensis'             10
	'Geophagus_ngen1 itapicuruensis'           10
	'Geophagus_ngen1 obscurus'                 10
	'Geophagus_ngen2 "limonensis"'             11
	'Geophagus_ngen2 crassilabris'             11
	'Geophagus_ngen2 pellegrini'               11
	'Geophagus_ngen2 steindachneri'            11
	'Geophagus "Amapa Grande"'                 11
	'Geophagus "Araguaia Orange head"'         11
	'Geophagus "Araguari"'                     11
	'Geophagus "argyrostictus Arapiuns"'       10
	'Geophagus "argyrostictus Aripuana"'       10
	'Geophagus "argyrostictus Curu�"'          10
	'Geophagus "argyrostictus Tapajos"'        10
	'Geophagus "argyrostictus Teles Pires"'    10
	'Geophagus "argyrostictus Trombetas"'      10
	'Geophagus "Cuwai"'                        10
	'Geophagus "Cuyuni"'                       11
	'Geophagus "Essequibo"'                    11
	'Geophagus "Madeira"'                      11
	'Geophagus "Maicuru"'                      11
	'Geophagus "Porto Franco"'                 11
	'Geophagus "Rio Are�es"'                   11
	'Geophagus "Rio Negro 2"'                  11
	'Geophagus "Takutu 1"'                     11
	'Geophagus "Takutu 2"'                     11
	'Geophagus "Tapajos 2"'                    11
	'Geophagus "Tapajos Orange head"'          11
	'Geophagus "Xingu 1"'                      11
	'Geophagus "Xingu 2"'                      11
	'Geophagus "Yupukari"'                     11
	Geophagus_abalios                          11
	Geophagus_altifrons                        11
	Geophagus_argyrostictus                    11
	Geophagus_brachybranchus                   11
	Geophagus_brokopondo                       11
	Geophagus_camopiensis                      11
	Geophagus_dicrozoster                      11
	Geophagus_gottwaldi                        10
	Geophagus_grammepareius                    10
	Geophagus_harreri                          10
	Geophagus_megasema                         11
	Geophagus_parnaibae                        11
	Geophagus_proximus                         11
	Geophagus_surinamensis                     11
	Geophagus_taeniopareius                    10
	Geophagus_winemilleri                      11
	'Guianacara "Branco"'                      00
	'Guianacara "Essequibo"'                   00
	'Guianacara "Siapa"'                       00
	Guianacara_dacrya                          00
	'Guianacara "Trombetas"'                   00
	Guianacara_cuyunii                         00
	Guianacara_geayi                           00
	Guianacara_oelemariensis                   00
	Guianacara_owroewefi                       00
	Guianacara_sphenozona                      00
	Guianacara_stergiosi                       00
	Gymnogeophagus_australis                   11
	Gymnogeophagus_balzanii                    11
	Gymnogeophagus_caaguazuensis               11
	Gymnogeophagus_che                         11
	Gymnogeophagus_gymnogenys                  11
	Gymnogeophagus_labiatus                    11
	Gymnogeophagus_lacustris                   11
	Gymnogeophagus_meridionalis                11
	Gymnogeophagus_rhabdotus                   11
	Gymnogeophagus_setequedas                  11
	Gymnogeophagus_tiraparae                   11
	Mazarunia_nsp2                             00
	Mazarunia_nsp1                             00
	Mazarunia_mazarunii                        00
	Mikrogeophagus_altispinosus                10
	Mikrogeophagus_ramirezi                    10
	'Retroculus "Tocantins"'                   00
	Retroculus_lapidifer                       00
	Retroculus_septentrionalis                 00
	Retroculus_xinguensis                      00
	'Satanoperca "jurupari Jaru"'              11
	'Satanoperca "jurupari Trombetas"'         11
	'Satanoperca "jurupari Negro-Alto Orinoco"'11
	'Satanoperca "jurupari Red Lip"'           11
	'Satanoperca "jurupari Xingu"'             11
	Satanoperca_acuticeps                      10
	Satanoperca_daemon                         10
	Satanoperca_jurupari                       11
	Satanoperca_leucosticta                    11
	Satanoperca_lilith                         10
	Satanoperca_mapiritensis                   11
	Satanoperca__n_sp                          11
	Satanoperca_pappaterra                     11
	Satanoperca_Satanoperca_cf_daemon          10
	Taeniacara_candidi                         10
	'Teleocichla "PI Xingu"'                   00
	'Teleocichla "preta Xingu"'                00
	'Teleocichla "serrated PO Xingu"'          00
	Teleocichla_centisquama                    00
	Teleocichla_centrarchus                    00
	Teleocichla_cinderella                     00
	Teleocichla_gephyrogramma                  00
	Teleocichla_monogramma                     00
	Teleocichla_prionogenys                    00
	Teleocichla_proselytus                     00

;

END;

BEGIN TAXA;
	TITLE 635_All_Neotropical;
	DIMENSIONS NTAX=635;
	TAXLABELS
		Acarichthys_heckelii Acaronia_nassa Acaronia_vultuosa 'Aequidens "Atabapo"' 'Aequidens "Colombia"' 'Aequidens "Jenaro Herrera"' 'Aequidens "metae Venezuela"' 'Aequidens "tetramerus Brazil"' 'Aequidens "tetramerus Ecuador"' 'Aequidens "tetramerus Guyana"' 'Aequidens "Vaupes"' 'Aequidens "Venezuela"' Aequidens_biseriatus Aequidens_cf_chimantanus Aequidens_cf_diadema Aequidens_cf_tetramerus Aequidens_chimantanus Aequidens_diadema 'Aequidens diadema ''alto'' orinoco' 'Aequidens diadema ''grey''' Aequidens_epae Aequidens_gerciliae Aequidens_hoehnei Aequidens_mauesanus Aequidens_metae Aequidens_michaeli Aequidens_n_sp 'Aequidens n sp ''bolivar''' 'Aequidens n sp ''llanero''' 'Aequidens n sp ''neblina''' Aequidens_pallidus Aequidens_paloemeuensis Aequidens_patricki Aequidens_plagiozonatus Aequidens_rondoni Aequidens_sp Aequidens_tetramerus Aequidens_tubicen Aequidens_viridis Amatitlania_coatepeque Amatitlania_kanna Amatitlania_nigrofasciata Amatitlania_siquia Amphilophus_amarillo Amphilophus_astorquii Amphilophus_bussingi Amphilophus_chancho Amphilophus_citrinellus Amphilophus_flaveolus Amphilophus_hogaboomorum Amphilophus_labiatus Amphilophus_margaritifer Amphilophus_sagittae Amphilophus_xiloaensis Amphilophus_zaliosus 'Andinoacara "coeruleopunctatus Panama"' 'Andinoacara "latifrons Meta"' 'Andinoacara "pulcher Variante"' 'Andinoacara "pulcher Venezuela"' 'Andinoacara "rivulatus Goldsaum"' Andinoacara_coeruleopunctatus Andinoacara_latifrons Andinoacara_pulcher Andinoacara_rivulatus Andinoacara_sapayensis Andinoacara_stalfsbergi 'Apistogramma "Abun�"' 'Apistogramma "Amapa"' 'Apistogramma "blood-throat"' 'Apistogramma "broad-band"' 'Apistogramma "Chao"' 'Apistogramma "cheek-spots"' 'Apistogramma "courtship-spot"' 'Apistogramma "emerald"' 'Apistogramma "fork-band"' 'Apistogramma "four-stripe"' 'Apistogramma "Mit�"' 'Apistogramma "Peixoto"' 'Apistogramma "Pimentel"' 'Apistogramma "red-cheek"' 'Apistogramma "red dot"' 'Apistogramma "Rio Acre"' 'Apistogramma "S�o Gabriel"' 'Apistogramma "steel blue"' 'Apistogramma "Tame"' 'Apistogramma "Tiqui� 1"' 'Apistogramma "Tucurui"' 'Apistogramma "white-seam"' 'Apistogramma "Xing�"' 'Apistogramma "yellow-cheek"' Apistogramma_acrensis Apistogramma_agassizii Apistogramma_alacrina Apistogramma_amoena Apistogramma_angayuara Apistogramma_arua Apistogramma_atahualpa Apistogramma_baenschi Apistogramma_barlowi Apistogramma_bitaeniata Apistogramma_borellii Apistogramma_brevis Apistogramma_cacatuoides Apistogramma_caetei Apistogramma_commbrae Apistogramma_cruzi Apistogramma_diplotaenia Apistogramma_elizabethae Apistogramma_eremnopyge Apistogramma_erythrura Apistogramma_eunotus Apistogramma_geisleri Apistogramma_gephyra Apistogramma_gibbiceps Apistogramma_gossei Apistogramma_guttata Apistogramma_hippolytae Apistogramma_hoignei Apistogramma_hongsloi Apistogramma_huascar Apistogramma_inconspicua Apistogramma_iniridae Apistogramma_inornata Apistogramma_juruensis Apistogramma_linkei Apistogramma_luelingi Apistogramma_maciliense Apistogramma_macmasteri Apistogramma_martini Apistogramma_meinkeni Apistogramma_mendezi Apistogramma_moae Apistogramma_nijsseni Apistogramma_norberti Apistogramma_n_sp_�tavi� 'Apistogramma n sp ''caura''' 'Apistogramma n sp ''rotkeil''' 'Apistogramma n sp ''sailfin breve''' 'Apistogramma n sp ''tailspot''' Apistogramma_ortmanni Apistogramma_panduro Apistogramma_pantalone Apistogramma_paucisquamis Apistogramma_payaminonis Apistogramma_personata Apistogramma_pertensis Apistogramma_piauiensis Apistogramma_pleurotaenia Apistogramma_pulchra Apistogramma_regani Apistogramma_resticulosa Apistogramma_rositae Apistogramma_rubrolineata Apistogramma_rupununi Apistogramma_salpinction Apistogramma_similis Apistogramma_staecki Apistogramma_steindachneri Apistogramma_taeniata Apistogramma_trifasciata Apistogramma_tucurui Apistogramma_uaupesi Apistogramma_urteagai Apistogramma_velifera Apistogramma_viejita Apistogramma_wapisana Apistogramma_pucallpaensis Archocentrus_centrarchus Archocentrus_spinosissimus Astatheros_alfari Astatheros_altifrons Astatheros_diquis Astatheros_gemmata Astatheros_longimanus Astatheros_macracanthus Astatheros_ocotal Astatheros_octofasciata Astatheros_rhytisma Astatheros_robertsoni Astatheros_rostratus 'Astronotus "Orinoco"' Astronotus_crassipinnis Astronotus_ocellatus Australoheros_autrani Australoheros_barbosae Australoheros_charrua Australoheros_facetus Australoheros_forquilha Australoheros_guarani Australoheros_ipatinguensis Australoheros_kaaygua Australoheros_macacuensis Australoheros_macaensis Australoheros_minuano Australoheros_muriae Australoheros_paraibae Australoheros_ribeirae Australoheros_robustus Australoheros_saquarema Australoheros_scitulus Australoheros_tembe 'Biotodoma "Aripuana"' 'Biotodoma "Guyana"' Biotodoma_cupido Biotodoma_wavrini Biotoecus_dicentrarchus Biotoecus_opercularis 'Bujurquina "Arauca"' 'Bujurquina "Bolivia"' 'Bujurquina "Brazil"' 'Bujurquina "Curua-Una"' 'Bujurquina "Ecuador"' 'Bujurquina "moriorum Spotted head"' 'Bujurquina "Orinoco"' 'Bujurquina "vittata spotted fins"' Bujurquina_apoparuana Bujurquina_cordemadi Bujurquina_eurhinus Bujurquina_hophrys Bujurquina_huallagae Bujurquina_labiosa Bujurquina_mariae Bujurquina_megalospilus Bujurquina_moriorum Bujurquina_oenolaemus Bujurquina_ortegai Bujurquina_peregrinabunda Bujurquina_robusta Bujurquina_syspilus Bujurquina_tambopatae Bujurquina_vittata Bujurquina_zamorensis Caquetaia_kraussii Caquetaia_myersi Caquetaia_spectabilis Caquetaia_umbrifera Chaetobranchopsis_australis Chaetobranchopsis_orbicularis Chaetobranchus_flavescens Chaetobranchus_semifasciatus Cichla_intermedia Cichla_jariina Cichla_kelberi Cichla_melaniae Cichla_mirianae Cichla_monoculus Cichla_nigromaculata Cichla_ocellaris Cichla_orinocensis Cichla_pinima Cichla_piquiti Cichla_pleiozona 'Cichlasoma_ngen atromaculatum' 'Cichlasoma_ngen beani' 'Cichlasoma_ngen calobrensis' 'Cichlasoma_ngen festae' 'Cichlasoma_ngen gephyrum' 'Cichlasoma_ngen grammodes' 'Cichlasoma_ngen istlanum' 'Cichlasoma_ngen lyonsi' 'Cichlasoma_ngen microlepis' 'Cichlasoma_ngen ornatum' 'Cichlasoma_ngen salvini' 'Cichlasoma_ngen trimaculatum' 'Cichlasoma_ngen troschelii' 'Cichlasoma_ngen urophthalmus' 'Cichlasoma_ngen urophthalmus10' 'Cichlasoma_ngen urophthalmus2' 'Cichlasoma_ngen urophthalmus3' 'Cichlasoma_ngen urophthalmus4' 'Cichlasoma_ngen urophthalmus5' 'Cichlasoma_ngen urophthalmus6' 'Cichlasoma_ngen urophthalmus7' 'Cichlasoma_ngen urophthalmus8' 'Cichlasoma_ngen urophthalmus9' Cichlasoma_amazonarum Cichlasoma_araguaiense Cichlasoma_bimaculatum Cichlasoma_boliviense Cichlasoma_dimerus 'Cichlasoma n_gen gibbiceps' 'Cichlasoma n_gen wesseli' Cichlasoma_orientale Cichlasoma_orinocense Cichlasoma_paranaense Cichlasoma_portalegrense Cichlasoma_pusillum Cichlasoma_sanctifranciscense Cichlasoma_taenia Cichla_temensis Cichla_thyrorus Cichla_vazzoleri Cleithracara_maronii Crenicara_latruncularium Crenicara_punctulatum 'Crenicichla "Approuage"' 'Crenicichla "Belly crawler"' 'Crenicichla "Guayana Demerara"' 'Crenicichla "Jabuti Tapajos"' 'Crenicichla "Laranja Xingu II"' 'Crenicichla "Mato Grosso"' 'Crenicichla "Orinoco-lugubris"' 'Crenicichla "Orinoco-wallacii"' 'Crenicichla "Pernambuco"' 'Crenicichla "Pindare"' 'Crenicichla "Preta Xingu III"' 'Crenicichla "Red belly Brazil"' 'Crenicichla "Red Mouth Araguaia"' 'Crenicichla "regani Das Mortes"' 'Crenicichla "regani Rio Acara"' 'Crenicichla "regani Rio Guama"' 'Crenicichla "regani Rio Negro"' 'Crenicichla "regani Trombetas"' 'Crenicichla "rojo Atabapo"' 'Crenicichla "Tapajos I"' 'Crenicichla "Xingu I Orange"' Crenicichla_acutirostris Crenicichla_adspersa Crenicichla_albopunctata Crenicichla_alta 'Crenicichla alta ''caura''' Crenicichla_anthurus Crenicichla_brasiliensis Crenicichla_britskii Crenicichla_cametana Crenicichla_celidochilus Crenicichla_cincta Crenicichla_compressiceps Crenicichla_coppenamensis Crenicichla_cyanonotus Crenicichla_cyclostoma Crenicichla_empheres Crenicichla_frenata Crenicichla_gaucho Crenicichla_geayi Crenicichla_hadrostigma Crenicichla_haroldoi Crenicichla_heckeli Crenicichla_hemera Crenicichla_hummelincki Crenicichla_igara Crenicichla_iguapina Crenicichla_iguassuensis Crenicichla_inpa Crenicichla_isbrueckeri Crenicichla_jaguarensis Crenicichla_jegui Crenicichla_johanna Crenicichla_jupiaensis Crenicichla_jurubi Crenicichla_labrina Crenicichla_lacustris Crenicichla_lenticulata Crenicichla_lepidota Crenicichla_lucius Crenicichla_lugubris Crenicichla_macrophthalma Crenicichla_maculata Crenicichla_mandelburgeri Crenicichla_marmorata Crenicichla_menezesi Crenicichla_minuano Crenicichla_missioneira Crenicichla_mucuryna Crenicichla_multispinosa Crenicichla_nickeriensis Crenicichla_niederleinii Crenicichla_notophthalmus 'Crenicichla n sp ''belicosa''' 'Crenicichla n sp ''guyana lugubris''' 'Crenicichla n sp ''lower caura''' 'Crenicichla n sp ''modesta''' 'Crenicichla n sp ''tranquila''' Crenicichla_pellegrini Crenicichla_percna Crenicichla_phaiospilus Crenicichla_prenda Crenicichla_proteus Crenicichla_punctata Crenicichla_pydanielae Crenicichla_regani Crenicichla_reticulata Crenicichla_rosemariae Crenicichla_santosi Crenicichla_saxatilis Crenicichla_scottii Crenicichla_sedentaria Crenicichla_semicincta Crenicichla_semifasciata Crenicichla_sipaliwini 'Crenicichla sp ''manchon''' Crenicichla_stocki Crenicichla_strigata Crenicichla_sveni Crenicichla_tendybaguassu Crenicichla_ternetzi Crenicichla_tigrina Crenicichla_tingui Crenicichla_urosema Crenicichla_vaillanti Crenicichla_virgatula Crenicichla_vittata Crenicichla_wallacii Crenicichla_yaha Crenicichla_zebrina Cryptoheros_altoflavus Cryptoheros_chetumalensis Cryptoheros_cutteri Cryptoheros_myrnae Cryptoheros_nanoluteus Cryptoheros_panamensis Cryptoheros_sajica Cryptoheros_septemfasciatus Cryptoheros_spilurus 'Dicrossus "Double spot Javari"' 'Dicrossus "Rio Negro"' 'Dicrossus "Tapajos"' Dicrossus_filamentosus Dicrossus_gladicauda Dicrossus_maculatus 'Geophagus_ngen1 "Bahia Red"' 'Geophagus_ngen1 brasiliensis' 'Geophagus_ngen1 iporangensis' 'Geophagus_ngen1 itapicuruensis' 'Geophagus_ngen1 obscurus' 'Geophagus_ngen2 "limonensis"' 'Geophagus_ngen2 crassilabris' 'Geophagus_ngen2 pellegrini' 'Geophagus_ngen2 steindachneri' 'Geophagus "Amapa Grande"' 'Geophagus "Araguaia Orange head"' 'Geophagus "Araguari"' 'Geophagus "argyrostictus Arapiuns"' 'Geophagus "argyrostictus Aripuana"' 'Geophagus "argyrostictus Curu�"' 'Geophagus "argyrostictus Tapajos"' 'Geophagus "argyrostictus Teles Pires"' 'Geophagus "argyrostictus Trombetas"' 'Geophagus "Cuwai"' 'Geophagus "Cuyuni"' 'Geophagus "Essequibo"' 'Geophagus "Madeira"' 'Geophagus "Maicuru"' 'Geophagus "Porto Franco"' 'Geophagus "Rio Are�es"' 'Geophagus "Rio Negro 2"' 'Geophagus "Takutu 1"' 'Geophagus "Takutu 2"' 'Geophagus "Tapajos 2"' 'Geophagus "Tapajos Orange head"' 'Geophagus "Xingu 1"' 'Geophagus "Xingu 2"' 'Geophagus "Yupukari"' Geophagus_abalios Geophagus_altifrons Geophagus_argyrostictus Geophagus_brachybranchus Geophagus_brokopondo Geophagus_camopiensis Geophagus_dicrozoster Geophagus_gottwaldi Geophagus_grammepareius Geophagus_harreri Geophagus_megasema Geophagus_parnaibae Geophagus_proximus Geophagus_surinamensis Geophagus_taeniopareius Geophagus_winemilleri 'Guianacara "Branco"' 'Guianacara "Essequibo"' 'Guianacara "Siapa"' Guianacara_dacrya 'Guianacara "Trombetas"' Guianacara_cuyunii Guianacara_geayi Guianacara_oelemariensis Guianacara_owroewefi Guianacara_sphenozona Guianacara_stergiosi Gymnogeophagus_australis Gymnogeophagus_balzanii Gymnogeophagus_caaguazuensis Gymnogeophagus_che Gymnogeophagus_gymnogenys Gymnogeophagus_labiatus Gymnogeophagus_lacustris Gymnogeophagus_meridionalis Gymnogeophagus_rhabdotus Gymnogeophagus_setequedas Gymnogeophagus_tiraparae Herichthys_bartoni Herichthys_carpintis Herichthys_cyanoguttatus Herichthys_deppii Herichthys_labridens Herichthys_minckleyi Herichthys_pantostictus Herichthys_steindachneri Herichthys_tamasopoensis Heroina_isonycterina Heros_efasciatus Heros_notatus 'Heros n sp ''atabapo''' 'Heros n sp ''cataniapo''' 'Heros n sp ''common''' Heros_severus Heros_spurius Herotilapia_multispinosus Hoplarchus_psittacus Hypselecara_coryphaenoides Hypselecara_temporalis Hypsophrys_nematopus Hypsophrys_nicaraguensis 'Krobia "Oyapock"' 'Krobia "Red eyes"' 'Krobia "sp Venezuela"' 'Krobia "Xingu"' Krobia_guianensis Krobia_itanyi Krobia_itanyi2 Krobia_potaroensis 'Laetacara "curviceps Red Shoulder"' 'Laetacara "curviceps Santarem"' 'Laetacara "dorsigera Bolivia"' 'Laetacara "Humphead"' Laetacara_araguaiae Laetacara_curviceps Laetacara_dorsigera Laetacara_flavilabris Laetacara_fulvipinnis Laetacara_thayeri Mazarunia_nsp2 Mazarunia_nsp1 Mazarunia_mazarunii Mesonauta_acora Mesonauta_egregius Mesonauta_festivus Mesonauta_guyanae Mesonauta_insignis Mesonauta_mirificus Mikrogeophagus_altispinosus Mikrogeophagus_ramirezi Nandopsis_haitiensis Nandopsis_ramsdeni Nandopsis_tetracanthus Nannacara_adoketa Nannacara_anomala Nannacara_aureocephalus Nannacara_bimaculata Nannacara_quadrispinae Nannacara_taenia Parachromis_dovii Parachromis_friedrichsthalii Parachromis_loisellei Parachromis_managuensis Parachromis_motaguensis Paraneetroplus_bifasciata Paraneetroplus_bulleri Paraneetroplus_guttulata Paraneetroplus_maculicauda Paraneetroplus_melanura Paraneetroplus_synspila Petenia_splendida Pterophyllum_altum Pterophyllum_leopoldi Pterophyllum_scalare 'Retroculus "Tocantins"' Retroculus_lapidifer Retroculus_septentrionalis Retroculus_xinguensis 'Satanoperca "jurupari Jaru"' 'Satanoperca "jurupari Trombetas"' 'Satanoperca "jurupari Negro-Alto Orinoco"' 'Satanoperca "jurupari Red Lip"' 'Satanoperca "jurupari Xingu"' Satanoperca_acuticeps Satanoperca_cf_daemon Satanoperca_daemon Satanoperca_jurupari Satanoperca_leucosticta Satanoperca_lilith Satanoperca_mapiritensis Satanoperca__n_sp Satanoperca_pappaterra Symphysodon_aequifasciatus Symphysodon_discus Taeniacara_candidi Tahuantinsuyoa_chipi Tahuantinsuyoa_macantzatza 'Teleocichla "PI Xingu"' 'Teleocichla "preta Xingu"' 'Teleocichla "serrated PO Xingu"' Teleocichla_centisquama Teleocichla_centrarchus Teleocichla_cinderella Teleocichla_gephyrogramma Teleocichla_monogramma Teleocichla_prionogenys Teleocichla_proselytus Theraps_bocourti Theraps_coeruleus Theraps_godmanni Theraps_intermedia Theraps_irregularis Theraps_lentiginosus Cichlasoma_nebuliferus Theraps_nourissati Theraps_rheophilus Theraps_ufermanni 'Thorichthys "azul"' Thorichthys_affinis Thorichthys_aureus Thorichthys_callolepis Thorichthys_ellioti Thorichthys_helleri Thorichthys_meeki Thorichthys_pasionis Thorichthys_socolofi Tomocichla_asfraci Tomocichla_sieboldii Tomocichla_tuba Uaru_amphiacanthoides Uaru_fernandezyepezi Paraneetroplus_argentea Paraneetroplus_breidohri Paraneetroplus_fenestrata Cichlasoma_geddesi Paraneetroplus_hartwegi Theraps_heterospila Theraps_microphthalma Theraps_pearsei Paraneetroplus_regani Cichlasoma_tuyrensis Paraneetroplus_zonata 
	;

END;


BEGIN CHARACTERS;
	TITLE  Character_Matrix;
	LINK TAXA = 635_All_Neotropical;
	DIMENSIONS  NCHAR=2;
	FORMAT DATATYPE = STANDARD GAP = - MISSING = ? SYMBOLS = "  0 1";
	CHARSTATELABELS 
		1 EBL, 2 Mouthbrooding ; 
	MATRIX
	Acarichthys_heckelii                       00
	Acaronia_nassa                             00
	Acaronia_vultuosa                          00
	'Aequidens "Atabapo"'                      00
	'Aequidens "Colombia"'                     00
	'Aequidens "Jenaro Herrera"'               00
	'Aequidens "metae Venezuela"'              00
	'Aequidens "tetramerus Brazil"'            00
	'Aequidens "tetramerus Ecuador"'           00
	'Aequidens "tetramerus Guyana"'            00
	'Aequidens "Vaupes"'                       00
	'Aequidens "Venezuela"'                    00
	Aequidens_biseriatus                       00
	Aequidens_cf_chimantanus                   00
	Aequidens_cf_diadema                       00
	Aequidens_cf_tetramerus                    00
	Aequidens_chimantanus                      00
	Aequidens_diadema                          00
	'Aequidens diadema ''alto'' orinoco'       00
	'Aequidens diadema ''grey'''               00
	Aequidens_epae                             00
	Aequidens_gerciliae                        00
	Aequidens_hoehnei                          00
	Aequidens_mauesanus                        00
	Aequidens_metae                            00
	Aequidens_michaeli                         00
	Aequidens_n_sp                             00
	'Aequidens n sp ''bolivar'''               00
	'Aequidens n sp ''llanero'''               00
	'Aequidens n sp ''neblina'''               00
	Aequidens_pallidus                         00
	Aequidens_paloemeuensis                    00
	Aequidens_patricki                         00
	Aequidens_plagiozonatus                    00
	Aequidens_rondoni                          00
	Aequidens_sp                               00
	Aequidens_tetramerus                       00
	Aequidens_tubicen                          00
	Aequidens_viridis                          00
	Amatitlania_coatepeque                     00
	Amatitlania_kanna                          00
	Amatitlania_nigrofasciata                  00
	Amatitlania_siquia                         00
	Amphilophus_amarillo                       00
	Amphilophus_astorquii                      00
	Amphilophus_bussingi                       00
	Amphilophus_chancho                        00
	Amphilophus_citrinellus                    00
	Amphilophus_flaveolus                      00
	Amphilophus_hogaboomorum                   00
	Amphilophus_labiatus                       00
	Amphilophus_margaritifer                   00
	Amphilophus_sagittae                       00
	Amphilophus_xiloaensis                     00
	Amphilophus_zaliosus                       00
	'Andinoacara "coeruleopunctatus Panama"'   00
	'Andinoacara "latifrons Meta"'             00
	'Andinoacara "pulcher Variante"'           00
	'Andinoacara "pulcher Venezuela"'          00
	'Andinoacara "rivulatus Goldsaum"'         00
	Andinoacara_coeruleopunctatus              00
	Andinoacara_latifrons                      00
	Andinoacara_pulcher                        00
	Andinoacara_rivulatus                      00
	Andinoacara_sapayensis                     00
	Andinoacara_stalfsbergi                    00
	'Apistogramma "Abun�"'                     10
	'Apistogramma "Amapa"'                     10
	'Apistogramma "blood-throat"'              10
	'Apistogramma "broad-band"'                10
	'Apistogramma "Chao"'                      10
	'Apistogramma "cheek-spots"'               10
	'Apistogramma "courtship-spot"'            10
	'Apistogramma "emerald"'                   10
	'Apistogramma "fork-band"'                 10
	'Apistogramma "four-stripe"'               10
	'Apistogramma "Mit�"'                      10
	'Apistogramma "Peixoto"'                   10
	'Apistogramma "Pimentel"'                  10
	'Apistogramma "red-cheek"'                 10
	'Apistogramma "red dot"'                   10
	'Apistogramma "Rio Acre"'                  10
	'Apistogramma "S�o Gabriel"'               10
	'Apistogramma "steel blue"'                10
	'Apistogramma "Tame"'                      10
	'Apistogramma "Tiqui� 1"'                  10
	'Apistogramma "Tucurui"'                   10
	'Apistogramma "white-seam"'                10
	'Apistogramma "Xing�"'                     10
	'Apistogramma "yellow-cheek"'              10
	Apistogramma_acrensis                      10
	Apistogramma_agassizii                     10
	Apistogramma_alacrina                      10
	Apistogramma_amoena                        10
	Apistogramma_angayuara                     10
	Apistogramma_arua                          10
	Apistogramma_atahualpa                     10
	Apistogramma_baenschi                      10
	Apistogramma_barlowi                       10
	Apistogramma_bitaeniata                    10
	Apistogramma_borellii                      10
	Apistogramma_brevis                        10
	Apistogramma_cacatuoides                   10
	Apistogramma_caetei                        10
	Apistogramma_commbrae                      10
	Apistogramma_cruzi                         10
	Apistogramma_diplotaenia                   10
	Apistogramma_elizabethae                   10
	Apistogramma_eremnopyge                    10
	Apistogramma_erythrura                     10
	Apistogramma_eunotus                       10
	Apistogramma_geisleri                      10
	Apistogramma_gephyra                       10
	Apistogramma_gibbiceps                     10
	Apistogramma_gossei                        10
	Apistogramma_guttata                       10
	Apistogramma_hippolytae                    10
	Apistogramma_hoignei                       10
	Apistogramma_hongsloi                      10
	Apistogramma_huascar                       10
	Apistogramma_inconspicua                   10
	Apistogramma_iniridae                      10
	Apistogramma_inornata                      10
	Apistogramma_juruensis                     10
	Apistogramma_linkei                        10
	Apistogramma_luelingi                      10
	Apistogramma_maciliense                    10
	Apistogramma_macmasteri                    10
	Apistogramma_martini                       10
	Apistogramma_meinkeni                      10
	Apistogramma_mendezi                       10
	Apistogramma_moae                          10
	Apistogramma_nijsseni                      10
	Apistogramma_norberti                      10
	Apistogramma_n_sp_�tavi�                   10
	'Apistogramma n sp ''caura'''              10
	'Apistogramma n sp ''rotkeil'''            10
	'Apistogramma n sp ''sailfin breve'''      10
	'Apistogramma n sp ''tailspot'''           10
	Apistogramma_ortmanni                      10
	Apistogramma_panduro                       10
	Apistogramma_pantalone                     10
	Apistogramma_paucisquamis                  10
	Apistogramma_payaminonis                   10
	Apistogramma_personata                     10
	Apistogramma_pertensis                     10
	Apistogramma_piauiensis                    10
	Apistogramma_pleurotaenia                  10
	Apistogramma_pulchra                       10
	Apistogramma_regani                        10
	Apistogramma_resticulosa                   10
	Apistogramma_rositae                       10
	Apistogramma_rubrolineata                  10
	Apistogramma_rupununi                      10
	Apistogramma_salpinction                   10
	Apistogramma_similis                       10
	Apistogramma_staecki                       10
	Apistogramma_steindachneri                 10
	Apistogramma_taeniata                      10
	Apistogramma_trifasciata                   10
	Apistogramma_tucurui                       10
	Apistogramma_uaupesi                       10
	Apistogramma_urteagai                      10
	Apistogramma_velifera                      10
	Apistogramma_viejita                       10
	Apistogramma_wapisana                      10
	Apistogramma_pucallpaensis                 10
	Archocentrus_centrarchus                   00
	Archocentrus_spinosissimus                 00
	Astatheros_alfari                          00
	Astatheros_altifrons                       00
	Astatheros_diquis                          00
	Astatheros_gemmata                         00
	Astatheros_longimanus                      00
	Astatheros_macracanthus                    00
	Astatheros_ocotal                          00
	Astatheros_octofasciata                    00
	Astatheros_rhytisma                        00
	Astatheros_robertsoni                      00
	Astatheros_rostratus                       00
	'Astronotus "Orinoco"'                     00
	Astronotus_crassipinnis                    00
	Astronotus_ocellatus                       00
	Australoheros_autrani                      00
	Australoheros_barbosae                     00
	Australoheros_charrua                      00
	Australoheros_facetus                      00
	Australoheros_forquilha                    00
	Australoheros_guarani                      00
	Australoheros_ipatinguensis                00
	Australoheros_kaaygua                      00
	Australoheros_macacuensis                  00
	Australoheros_macaensis                    00
	Australoheros_minuano                      00
	Australoheros_muriae                       00
	Australoheros_paraibae                     00
	Australoheros_ribeirae                     00
	Australoheros_robustus                     00
	Australoheros_saquarema                    00
	Australoheros_scitulus                     00
	Australoheros_tembe                        00
	'Biotodoma "Aripuana"'                     10
	'Biotodoma "Guyana"'                       10
	Biotodoma_cupido                           10
	Biotodoma_wavrini                          10
	Biotoecus_dicentrarchus                    00
	Biotoecus_opercularis                      00
	'Bujurquina "Arauca"'                      01
	'Bujurquina "Bolivia"'                     01
	'Bujurquina "Brazil"'                      01
	'Bujurquina "Curua-Una"'                   01
	'Bujurquina "Ecuador"'                     01
	'Bujurquina "moriorum Spotted head"'       01
	'Bujurquina "Orinoco"'                     01
	'Bujurquina "vittata spotted fins"'        01
	Bujurquina_apoparuana                      01
	Bujurquina_cordemadi                       01
	Bujurquina_eurhinus                        01
	Bujurquina_hophrys                         01
	Bujurquina_huallagae                       01
	Bujurquina_labiosa                         01
	Bujurquina_mariae                          01
	Bujurquina_megalospilus                    01
	Bujurquina_moriorum                        01
	Bujurquina_oenolaemus                      01
	Bujurquina_ortegai                         01
	Bujurquina_peregrinabunda                  01
	Bujurquina_robusta                         01
	Bujurquina_syspilus                        01
	Bujurquina_tambopatae                      01
	Bujurquina_vittata                         01
	Bujurquina_zamorensis                      01
	Caquetaia_kraussii                         00
	Caquetaia_myersi                           00
	Caquetaia_spectabilis                      00
	Caquetaia_umbrifera                        00
	Chaetobranchopsis_australis                00
	Chaetobranchopsis_orbicularis              00
	Chaetobranchus_flavescens                  00
	Chaetobranchus_semifasciatus               00
	Cichla_intermedia                          00
	Cichla_jariina                             00
	Cichla_kelberi                             00
	Cichla_melaniae                            00
	Cichla_mirianae                            00
	Cichla_monoculus                           00
	Cichla_nigromaculata                       00
	Cichla_ocellaris                           00
	Cichla_orinocensis                         00
	Cichla_pinima                              00
	Cichla_piquiti                             00
	Cichla_pleiozona                           00
	'Cichlasoma_ngen atromaculatum'            00
	'Cichlasoma_ngen beani'                    00
	'Cichlasoma_ngen calobrensis'              00
	'Cichlasoma_ngen festae'                   00
	'Cichlasoma_ngen gephyrum'                 00
	'Cichlasoma_ngen grammodes'                00
	'Cichlasoma_ngen istlanum'                 00
	'Cichlasoma_ngen lyonsi'                   00
	'Cichlasoma_ngen microlepis'               00
	'Cichlasoma_ngen ornatum'                  00
	'Cichlasoma_ngen salvini'                  00
	'Cichlasoma_ngen trimaculatum'             00
	'Cichlasoma_ngen troschelii'               00
	'Cichlasoma_ngen urophthalmus'             00
	'Cichlasoma_ngen urophthalmus10'           00
	'Cichlasoma_ngen urophthalmus2'            00
	'Cichlasoma_ngen urophthalmus3'            00
	'Cichlasoma_ngen urophthalmus4'            00
	'Cichlasoma_ngen urophthalmus5'            00
	'Cichlasoma_ngen urophthalmus6'            00
	'Cichlasoma_ngen urophthalmus7'            00
	'Cichlasoma_ngen urophthalmus8'            00
	'Cichlasoma_ngen urophthalmus9'            00
	Cichlasoma_amazonarum                      00
	Cichlasoma_araguaiense                     00
	Cichlasoma_bimaculatum                     00
	Cichlasoma_boliviense                      00
	Cichlasoma_dimerus                         00
	'Cichlasoma n_gen gibbiceps'               00
	'Cichlasoma n_gen wesseli'                 00
	Cichlasoma_orientale                       00
	Cichlasoma_orinocense                      00
	Cichlasoma_paranaense                      00
	Cichlasoma_portalegrense                   00
	Cichlasoma_pusillum                        00
	Cichlasoma_sanctifranciscense              00
	Cichlasoma_taenia                          00
	Cichla_temensis                            00
	Cichla_thyrorus                            00
	Cichla_vazzoleri                           00
	Cleithracara_maronii                       00
	Crenicara_latruncularium                   00
	Crenicara_punctulatum                      00
	'Crenicichla "Approuage"'                  00
	'Crenicichla "Belly crawler"'              00
	'Crenicichla "Guayana Demerara"'           00
	'Crenicichla "Jabuti Tapajos"'             00
	'Crenicichla "Laranja Xingu II"'           00
	'Crenicichla "Mato Grosso"'                00
	'Crenicichla "Orinoco-lugubris"'           00
	'Crenicichla "Orinoco-wallacii"'           00
	'Crenicichla "Pernambuco"'                 00
	'Crenicichla "Pindare"'                    00
	'Crenicichla "Preta Xingu III"'            00
	'Crenicichla "Red belly Brazil"'           00
	'Crenicichla "Red Mouth Araguaia"'         00
	'Crenicichla "regani Das Mortes"'          00
	'Crenicichla "regani Rio Acara"'           00
	'Crenicichla "regani Rio Guama"'           00
	'Crenicichla "regani Rio Negro"'           00
	'Crenicichla "regani Trombetas"'           00
	'Crenicichla "rojo Atabapo"'               00
	'Crenicichla "Tapajos I"'                  00
	'Crenicichla "Xingu I Orange"'             00
	Crenicichla_acutirostris                   00
	Crenicichla_adspersa                       00
	Crenicichla_albopunctata                   00
	Crenicichla_alta                           00
	'Crenicichla alta ''caura'''               00
	Crenicichla_anthurus                       00
	Crenicichla_brasiliensis                   00
	Crenicichla_britskii                       00
	Crenicichla_cametana                       00
	Crenicichla_celidochilus                   00
	Crenicichla_cincta                         00
	Crenicichla_compressiceps                  00
	Crenicichla_coppenamensis                  00
	Crenicichla_cyanonotus                     00
	Crenicichla_cyclostoma                     00
	Crenicichla_empheres                       00
	Crenicichla_frenata                        00
	Crenicichla_gaucho                         00
	Crenicichla_geayi                          00
	Crenicichla_hadrostigma                    00
	Crenicichla_haroldoi                       00
	Crenicichla_heckeli                        00
	Crenicichla_hemera                         00
	Crenicichla_hummelincki                    00
	Crenicichla_igara                          00
	Crenicichla_iguapina                       00
	Crenicichla_iguassuensis                   00
	Crenicichla_inpa                           00
	Crenicichla_isbrueckeri                    00
	Crenicichla_jaguarensis                    00
	Crenicichla_jegui                          00
	Crenicichla_johanna                        00
	Crenicichla_jupiaensis                     00
	Crenicichla_jurubi                         00
	Crenicichla_labrina                        00
	Crenicichla_lacustris                      00
	Crenicichla_lenticulata                    00
	Crenicichla_lepidota                       00
	Crenicichla_lucius                         00
	Crenicichla_lugubris                       00
	Crenicichla_macrophthalma                  00
	Crenicichla_maculata                       00
	Crenicichla_mandelburgeri                  00
	Crenicichla_marmorata                      00
	Crenicichla_menezesi                       00
	Crenicichla_minuano                        00
	Crenicichla_missioneira                    00
	Crenicichla_mucuryna                       00
	Crenicichla_multispinosa                   00
	Crenicichla_nickeriensis                   00
	Crenicichla_niederleinii                   00
	Crenicichla_notophthalmus                  00
	'Crenicichla n sp ''belicosa'''            00
	'Crenicichla n sp ''guyana lugubris'''     00
	'Crenicichla n sp ''lower caura'''         00
	'Crenicichla n sp ''modesta'''             00
	'Crenicichla n sp ''tranquila'''           00
	Crenicichla_pellegrini                     00
	Crenicichla_percna                         00
	Crenicichla_phaiospilus                    00
	Crenicichla_prenda                         00
	Crenicichla_proteus                        00
	Crenicichla_punctata                       00
	Crenicichla_pydanielae                     00
	Crenicichla_regani                         00
	Crenicichla_reticulata                     00
	Crenicichla_rosemariae                     00
	Crenicichla_santosi                        00
	Crenicichla_saxatilis                      00
	Crenicichla_scottii                        00
	Crenicichla_sedentaria                     00
	Crenicichla_semicincta                     00
	Crenicichla_semifasciata                   00
	Crenicichla_sipaliwini                     00
	'Crenicichla sp ''manchon'''               00
	Crenicichla_stocki                         00
	Crenicichla_strigata                       00
	Crenicichla_sveni                          00
	Crenicichla_tendybaguassu                  00
	Crenicichla_ternetzi                       00
	Crenicichla_tigrina                        00
	Crenicichla_tingui                         00
	Crenicichla_urosema                        00
	Crenicichla_vaillanti                      00
	Crenicichla_virgatula                      00
	Crenicichla_vittata                        00
	Crenicichla_wallacii                       00
	Crenicichla_yaha                           00
	Crenicichla_zebrina                        00
	Cryptoheros_altoflavus                     00
	Cryptoheros_chetumalensis                  00
	Cryptoheros_cutteri                        00
	Cryptoheros_myrnae                         00
	Cryptoheros_nanoluteus                     00
	Cryptoheros_panamensis                     00
	Cryptoheros_sajica                         00
	Cryptoheros_septemfasciatus                00
	Cryptoheros_spilurus                       00
	'Dicrossus "Double spot Javari"'           00
	'Dicrossus "Rio Negro"'                    00
	'Dicrossus "Tapajos"'                      00
	Dicrossus_filamentosus                     00
	Dicrossus_gladicauda                       00
	Dicrossus_maculatus                        00
	'Geophagus_ngen1 "Bahia Red"'              10
	'Geophagus_ngen1 brasiliensis'             10
	'Geophagus_ngen1 iporangensis'             10
	'Geophagus_ngen1 itapicuruensis'           10
	'Geophagus_ngen1 obscurus'                 10
	'Geophagus_ngen2 "limonensis"'             11
	'Geophagus_ngen2 crassilabris'             11
	'Geophagus_ngen2 pellegrini'               11
	'Geophagus_ngen2 steindachneri'            11
	'Geophagus "Amapa Grande"'                 11
	'Geophagus "Araguaia Orange head"'         11
	'Geophagus "Araguari"'                     11
	'Geophagus "argyrostictus Arapiuns"'       10
	'Geophagus "argyrostictus Aripuana"'       10
	'Geophagus "argyrostictus Curu�"'          10
	'Geophagus "argyrostictus Tapajos"'        10
	'Geophagus "argyrostictus Teles Pires"'    10
	'Geophagus "argyrostictus Trombetas"'      10
	'Geophagus "Cuwai"'                        10
	'Geophagus "Cuyuni"'                       11
	'Geophagus "Essequibo"'                    11
	'Geophagus "Madeira"'                      11
	'Geophagus "Maicuru"'                      11
	'Geophagus "Porto Franco"'                 11
	'Geophagus "Rio Are�es"'                   11
	'Geophagus "Rio Negro 2"'                  11
	'Geophagus "Takutu 1"'                     11
	'Geophagus "Takutu 2"'                     11
	'Geophagus "Tapajos 2"'                    11
	'Geophagus "Tapajos Orange head"'          11
	'Geophagus "Xingu 1"'                      11
	'Geophagus "Xingu 2"'                      11
	'Geophagus "Yupukari"'                     11
	Geophagus_abalios                          11
	Geophagus_altifrons                        11
	Geophagus_argyrostictus                    10
	Geophagus_brachybranchus                   11
	Geophagus_brokopondo                       11
	Geophagus_camopiensis                      11
	Geophagus_dicrozoster                      11
	Geophagus_gottwaldi                        10
	Geophagus_grammepareius                    10
	Geophagus_harreri                          10
	Geophagus_megasema                         11
	Geophagus_parnaibae                        11
	Geophagus_proximus                         11
	Geophagus_surinamensis                     11
	Geophagus_taeniopareius                    10
	Geophagus_winemilleri                      11
	'Guianacara "Branco"'                      00
	'Guianacara "Essequibo"'                   00
	'Guianacara "Siapa"'                       00
	Guianacara_dacrya                          00
	'Guianacara "Trombetas"'                   00
	Guianacara_cuyunii                         00
	Guianacara_geayi                           00
	Guianacara_oelemariensis                   00
	Guianacara_owroewefi                       00
	Guianacara_sphenozona                      00
	Guianacara_stergiosi                       00
	Gymnogeophagus_australis                   11
	Gymnogeophagus_balzanii                    11
	Gymnogeophagus_caaguazuensis               11
	Gymnogeophagus_che                         10
	Gymnogeophagus_gymnogenys                  11
	Gymnogeophagus_labiatus                    11
	Gymnogeophagus_lacustris                   11
	Gymnogeophagus_meridionalis                10
	Gymnogeophagus_rhabdotus                   10
	Gymnogeophagus_setequedas                  10
	Gymnogeophagus_tiraparae                   11
	Herichthys_bartoni                         00
	Herichthys_carpintis                       00
	Herichthys_cyanoguttatus                   00
	Herichthys_deppii                          00
	Herichthys_labridens                       00
	Herichthys_minckleyi                       00
	Herichthys_pantostictus                    00
	Herichthys_steindachneri                   00
	Herichthys_tamasopoensis                   00
	Heroina_isonycterina                       00
	Heros_efasciatus                           00
	Heros_notatus                              00
	'Heros n sp ''atabapo'''                   00
	'Heros n sp ''cataniapo'''                 00
	'Heros n sp ''common'''                    00
	Heros_severus                              00
	Heros_spurius                              00
	Herotilapia_multispinosus                  00
	Hoplarchus_psittacus                       00
	Hypselecara_coryphaenoides                 00
	Hypselecara_temporalis                     00
	Hypsophrys_nematopus                       00
	Hypsophrys_nicaraguensis                   00
	'Krobia "Oyapock"'                         00
	'Krobia "Red eyes"'                        00
	'Krobia "sp Venezuela"'                    00
	'Krobia "Xingu"'                           00
	Krobia_guianensis                          00
	Krobia_itanyi                              00
	Krobia_itanyi2                             00
	Krobia_potaroensis                         00
	'Laetacara "curviceps Red Shoulder"'       00
	'Laetacara "curviceps Santarem"'           00
	'Laetacara "dorsigera Bolivia"'            00
	'Laetacara "Humphead"'                     00
	Laetacara_araguaiae                        00
	Laetacara_curviceps                        00
	Laetacara_dorsigera                        00
	Laetacara_flavilabris                      00
	Laetacara_fulvipinnis                      00
	Laetacara_thayeri                          00
	Mazarunia_nsp2                             00
	Mazarunia_nsp1                             00
	Mazarunia_mazarunii                        00
	Mesonauta_acora                            00
	Mesonauta_egregius                         00
	Mesonauta_festivus                         00
	Mesonauta_guyanae                          00
	Mesonauta_insignis                         00
	Mesonauta_mirificus                        00
	Mikrogeophagus_altispinosus                10
	Mikrogeophagus_ramirezi                    10
	Nandopsis_haitiensis                       00
	Nandopsis_ramsdeni                         00
	Nandopsis_tetracanthus                     00
	Nannacara_adoketa                          00
	Nannacara_anomala                          00
	Nannacara_aureocephalus                    00
	Nannacara_bimaculata                       00
	Nannacara_quadrispinae                     00
	Nannacara_taenia                           00
	Parachromis_dovii                          00
	Parachromis_friedrichsthalii               00
	Parachromis_loisellei                      00
	Parachromis_managuensis                    00
	Parachromis_motaguensis                    00
	Paraneetroplus_bifasciata                  00
	Paraneetroplus_bulleri                     00
	Paraneetroplus_guttulata                   00
	Paraneetroplus_maculicauda                 00
	Paraneetroplus_melanura                    00
	Paraneetroplus_synspila                    00
	Petenia_splendida                          00
	Pterophyllum_altum                         00
	Pterophyllum_leopoldi                      00
	Pterophyllum_scalare                       00
	'Retroculus "Tocantins"'                   00
	Retroculus_lapidifer                       00
	Retroculus_septentrionalis                 00
	Retroculus_xinguensis                      00
	'Satanoperca "jurupari Jaru"'              11
	'Satanoperca "jurupari Trombetas"'         11
	'Satanoperca "jurupari Negro-Alto Orinoco"'11
	'Satanoperca "jurupari Red Lip"'           11
	'Satanoperca "jurupari Xingu"'             11
	Satanoperca_acuticeps                      10
	Satanoperca_cf_daemon                      10
	Satanoperca_daemon                         10
	Satanoperca_jurupari                       11
	Satanoperca_leucosticta                    11
	Satanoperca_lilith                         10
	Satanoperca_mapiritensis                   11
	Satanoperca__n_sp                          11
	Satanoperca_pappaterra                     11
	Symphysodon_aequifasciatus                 00
	Symphysodon_discus                         00
	Taeniacara_candidi                         00
	Tahuantinsuyoa_chipi                       01
	Tahuantinsuyoa_macantzatza                 01
	'Teleocichla "PI Xingu"'                   00
	'Teleocichla "preta Xingu"'                00
	'Teleocichla "serrated PO Xingu"'          00
	Teleocichla_centisquama                    00
	Teleocichla_centrarchus                    00
	Teleocichla_cinderella                     00
	Teleocichla_gephyrogramma                  00
	Teleocichla_monogramma                     00
	Teleocichla_prionogenys                    00
	Teleocichla_proselytus                     00
	Theraps_bocourti                           00
	Theraps_coeruleus                          00
	Theraps_godmanni                           00
	Theraps_intermedia                         00
	Theraps_irregularis                        00
	Theraps_lentiginosus                       00
	Cichlasoma_nebuliferus                     00
	Theraps_nourissati                         00
	Theraps_rheophilus                         00
	Theraps_ufermanni                          00
	'Thorichthys "azul"'                       00
	Thorichthys_affinis                        00
	Thorichthys_aureus                         00
	Thorichthys_callolepis                     00
	Thorichthys_ellioti                        00
	Thorichthys_helleri                        00
	Thorichthys_meeki                          00
	Thorichthys_pasionis                       00
	Thorichthys_socolofi                       00
	Tomocichla_asfraci                         00
	Tomocichla_sieboldii                       00
	Tomocichla_tuba                            00
	Uaru_amphiacanthoides                      00
	Uaru_fernandezyepezi                       00
	Paraneetroplus_argentea                    00
	Paraneetroplus_breidohri                   00
	Paraneetroplus_fenestrata                  00
	Cichlasoma_geddesi                         00
	Paraneetroplus_hartwegi                    00
	Theraps_heterospila                        00
	Theraps_microphthalma                      00
	Theraps_pearsei                            00
	Paraneetroplus_regani                      00
	Cichlasoma_tuyrensis                       00
	Paraneetroplus_zonata                      00

;

END;
BEGIN TREES;
	Title 635_Taxa_All_Neotropical;
	LINK Taxa = 635_All_Neotropical;
	TRANSLATE
		1 Acarichthys_heckelii,
		2 Acaronia_nassa,
		3 Acaronia_vultuosa,
		4 'Aequidens "Atabapo"',
		5 'Aequidens "Colombia"',
		6 'Aequidens "Jenaro Herrera"',
		7 'Aequidens "metae Venezuela"',
		8 'Aequidens "tetramerus Brazil"',
		9 'Aequidens "tetramerus Ecuador"',
		10 'Aequidens "tetramerus Guyana"',
		11 'Aequidens "Vaupes"',
		12 'Aequidens "Venezuela"',
		13 Aequidens_biseriatus,
		14 Aequidens_cf_chimantanus,
		15 Aequidens_cf_diadema,
		16 Aequidens_cf_tetramerus,
		17 Aequidens_chimantanus,
		18 Aequidens_diadema,
		19 'Aequidens diadema ''alto'' orinoco',
		20 'Aequidens diadema ''grey''',
		21 Aequidens_epae,
		22 Aequidens_gerciliae,
		23 Aequidens_hoehnei,
		24 Aequidens_mauesanus,
		25 Aequidens_metae,
		26 Aequidens_michaeli,
		27 Aequidens_n_sp,
		28 'Aequidens n sp ''bolivar''',
		29 'Aequidens n sp ''llanero''',
		30 'Aequidens n sp ''neblina''',
		31 Aequidens_pallidus,
		32 Aequidens_paloemeuensis,
		33 Aequidens_patricki,
		34 Aequidens_plagiozonatus,
		35 Aequidens_rondoni,
		36 Aequidens_sp,
		37 Aequidens_tetramerus,
		38 Aequidens_tubicen,
		39 Aequidens_viridis,
		40 Amatitlania_coatepeque,
		41 Amatitlania_kanna,
		42 Amatitlania_nigrofasciata,
		43 Amatitlania_siquia,
		44 Amphilophus_amarillo,
		45 Amphilophus_astorquii,
		46 Amphilophus_bussingi,
		47 Amphilophus_chancho,
		48 Amphilophus_citrinellus,
		49 Amphilophus_flaveolus,
		50 Amphilophus_hogaboomorum,
		51 Amphilophus_labiatus,
		52 Amphilophus_margaritifer,
		53 Amphilophus_sagittae,
		54 Amphilophus_xiloaensis,
		55 Amphilophus_zaliosus,
		56 'Andinoacara "coeruleopunctatus Panama"',
		57 'Andinoacara "latifrons Meta"',
		58 'Andinoacara "pulcher Variante"',
		59 'Andinoacara "pulcher Venezuela"',
		60 'Andinoacara "rivulatus Goldsaum"',
		61 Andinoacara_coeruleopunctatus,
		62 Andinoacara_latifrons,
		63 Andinoacara_pulcher,
		64 Andinoacara_rivulatus,
		65 Andinoacara_sapayensis,
		66 Andinoacara_stalfsbergi,
		67 'Apistogramma "Abun�"',
		68 'Apistogramma "Amapa"',
		69 'Apistogramma "blood-throat"',
		70 'Apistogramma "broad-band"',
		71 'Apistogramma "Chao"',
		72 'Apistogramma "cheek-spots"',
		73 'Apistogramma "courtship-spot"',
		74 'Apistogramma "emerald"',
		75 'Apistogramma "fork-band"',
		76 'Apistogramma "four-stripe"',
		77 'Apistogramma "Mit�"',
		78 'Apistogramma "Peixoto"',
		79 'Apistogramma "Pimentel"',
		80 'Apistogramma "red-cheek"',
		81 'Apistogramma "red dot"',
		82 'Apistogramma "Rio Acre"',
		83 'Apistogramma "S�o Gabriel"',
		84 'Apistogramma "steel blue"',
		85 'Apistogramma "Tame"',
		86 'Apistogramma "Tiqui� 1"',
		87 'Apistogramma "Tucurui"',
		88 'Apistogramma "white-seam"',
		89 'Apistogramma "Xing�"',
		90 'Apistogramma "yellow-cheek"',
		91 Apistogramma_acrensis,
		92 Apistogramma_agassizii,
		93 Apistogramma_alacrina,
		94 Apistogramma_amoena,
		95 Apistogramma_angayuara,
		96 Apistogramma_arua,
		97 Apistogramma_atahualpa,
		98 Apistogramma_baenschi,
		99 Apistogramma_barlowi,
		100 Apistogramma_bitaeniata,
		101 Apistogramma_borellii,
		102 Apistogramma_brevis,
		103 Apistogramma_cacatuoides,
		104 Apistogramma_caetei,
		105 Apistogramma_commbrae,
		106 Apistogramma_cruzi,
		107 Apistogramma_diplotaenia,
		108 Apistogramma_elizabethae,
		109 Apistogramma_eremnopyge,
		110 Apistogramma_erythrura,
		111 Apistogramma_eunotus,
		112 Apistogramma_geisleri,
		113 Apistogramma_gephyra,
		114 Apistogramma_gibbiceps,
		115 Apistogramma_gossei,
		116 Apistogramma_guttata,
		117 Apistogramma_hippolytae,
		118 Apistogramma_hoignei,
		119 Apistogramma_hongsloi,
		120 Apistogramma_huascar,
		121 Apistogramma_inconspicua,
		122 Apistogramma_iniridae,
		123 Apistogramma_inornata,
		124 Apistogramma_juruensis,
		125 Apistogramma_linkei,
		126 Apistogramma_luelingi,
		127 Apistogramma_maciliense,
		128 Apistogramma_macmasteri,
		129 Apistogramma_martini,
		130 Apistogramma_meinkeni,
		131 Apistogramma_mendezi,
		132 Apistogramma_moae,
		133 Apistogramma_nijsseni,
		134 Apistogramma_norberti,
		135 Apistogramma_n_sp_�tavi�,
		136 'Apistogramma n sp ''caura''',
		137 'Apistogramma n sp ''rotkeil''',
		138 'Apistogramma n sp ''sailfin breve''',
		139 'Apistogramma n sp ''tailspot''',
		140 Apistogramma_ortmanni,
		141 Apistogramma_panduro,
		142 Apistogramma_pantalone,
		143 Apistogramma_paucisquamis,
		144 Apistogramma_payaminonis,
		145 Apistogramma_personata,
		146 Apistogramma_pertensis,
		147 Apistogramma_piauiensis,
		148 Apistogramma_pleurotaenia,
		149 Apistogramma_pulchra,
		150 Apistogramma_regani,
		151 Apistogramma_resticulosa,
		152 Apistogramma_rositae,
		153 Apistogramma_rubrolineata,
		154 Apistogramma_rupununi,
		155 Apistogramma_salpinction,
		156 Apistogramma_similis,
		157 Apistogramma_staecki,
		158 Apistogramma_steindachneri,
		159 Apistogramma_taeniata,
		160 Apistogramma_trifasciata,
		161 Apistogramma_tucurui,
		162 Apistogramma_uaupesi,
		163 Apistogramma_urteagai,
		164 Apistogramma_velifera,
		165 Apistogramma_viejita,
		166 Apistogramma_wapisana,
		167 Apistogramma_pucallpaensis,
		168 Archocentrus_centrarchus,
		169 Archocentrus_spinosissimus,
		170 Astatheros_alfari,
		171 Astatheros_altifrons,
		172 Astatheros_diquis,
		173 Astatheros_gemmata,
		174 Astatheros_longimanus,
		175 Astatheros_macracanthus,
		176 Astatheros_ocotal,
		177 Astatheros_octofasciata,
		178 Astatheros_rhytisma,
		179 Astatheros_robertsoni,
		180 Astatheros_rostratus,
		181 'Astronotus "Orinoco"',
		182 Astronotus_crassipinnis,
		183 Astronotus_ocellatus,
		184 Australoheros_autrani,
		185 Australoheros_barbosae,
		186 Australoheros_charrua,
		187 Australoheros_facetus,
		188 Australoheros_forquilha,
		189 Australoheros_guarani,
		190 Australoheros_ipatinguensis,
		191 Australoheros_kaaygua,
		192 Australoheros_macacuensis,
		193 Australoheros_macaensis,
		194 Australoheros_minuano,
		195 Australoheros_muriae,
		196 Australoheros_paraibae,
		197 Australoheros_ribeirae,
		198 Australoheros_robustus,
		199 Australoheros_saquarema,
		200 Australoheros_scitulus,
		201 Australoheros_tembe,
		202 'Biotodoma "Aripuana"',
		203 'Biotodoma "Guyana"',
		204 Biotodoma_cupido,
		205 Biotodoma_wavrini,
		206 Biotoecus_dicentrarchus,
		207 Biotoecus_opercularis,
		208 'Bujurquina "Arauca"',
		209 'Bujurquina "Bolivia"',
		210 'Bujurquina "Brazil"',
		211 'Bujurquina "Curua-Una"',
		212 'Bujurquina "Ecuador"',
		213 'Bujurquina "moriorum Spotted head"',
		214 'Bujurquina "Orinoco"',
		215 'Bujurquina "vittata spotted fins"',
		216 Bujurquina_apoparuana,
		217 Bujurquina_cordemadi,
		218 Bujurquina_eurhinus,
		219 Bujurquina_hophrys,
		220 Bujurquina_huallagae,
		221 Bujurquina_labiosa,
		222 Bujurquina_mariae,
		223 Bujurquina_megalospilus,
		224 Bujurquina_moriorum,
		225 Bujurquina_oenolaemus,
		226 Bujurquina_ortegai,
		227 Bujurquina_peregrinabunda,
		228 Bujurquina_robusta,
		229 Bujurquina_syspilus,
		230 Bujurquina_tambopatae,
		231 Bujurquina_vittata,
		232 Bujurquina_zamorensis,
		233 Caquetaia_kraussii,
		234 Caquetaia_myersi,
		235 Caquetaia_spectabilis,
		236 Caquetaia_umbrifera,
		237 Chaetobranchopsis_australis,
		238 Chaetobranchopsis_orbicularis,
		239 Chaetobranchus_flavescens,
		240 Chaetobranchus_semifasciatus,
		241 Cichla_intermedia,
		242 Cichla_jariina,
		243 Cichla_kelberi,
		244 Cichla_melaniae,
		245 Cichla_mirianae,
		246 Cichla_monoculus,
		247 Cichla_nigromaculata,
		248 Cichla_ocellaris,
		249 Cichla_orinocensis,
		250 Cichla_pinima,
		251 Cichla_piquiti,
		252 Cichla_pleiozona,
		253 'Cichlasoma_ngen atromaculatum',
		254 'Cichlasoma_ngen beani',
		255 'Cichlasoma_ngen calobrensis',
		256 'Cichlasoma_ngen festae',
		257 'Cichlasoma_ngen gephyrum',
		258 'Cichlasoma_ngen grammodes',
		259 'Cichlasoma_ngen istlanum',
		260 'Cichlasoma_ngen lyonsi',
		261 'Cichlasoma_ngen microlepis',
		262 'Cichlasoma_ngen ornatum',
		263 'Cichlasoma_ngen salvini',
		264 'Cichlasoma_ngen trimaculatum',
		265 'Cichlasoma_ngen troschelii',
		266 'Cichlasoma_ngen urophthalmus',
		267 'Cichlasoma_ngen urophthalmus10',
		268 'Cichlasoma_ngen urophthalmus2',
		269 'Cichlasoma_ngen urophthalmus3',
		270 'Cichlasoma_ngen urophthalmus4',
		271 'Cichlasoma_ngen urophthalmus5',
		272 'Cichlasoma_ngen urophthalmus6',
		273 'Cichlasoma_ngen urophthalmus7',
		274 'Cichlasoma_ngen urophthalmus8',
		275 'Cichlasoma_ngen urophthalmus9',
		276 Cichlasoma_amazonarum,
		277 Cichlasoma_araguaiense,
		278 Cichlasoma_bimaculatum,
		279 Cichlasoma_boliviense,
		280 Cichlasoma_dimerus,
		281 'Cichlasoma n_gen gibbiceps',
		282 'Cichlasoma n_gen wesseli',
		283 Cichlasoma_orientale,
		284 Cichlasoma_orinocense,
		285 Cichlasoma_paranaense,
		286 Cichlasoma_portalegrense,
		287 Cichlasoma_pusillum,
		288 Cichlasoma_sanctifranciscense,
		289 Cichlasoma_taenia,
		290 Cichla_temensis,
		291 Cichla_thyrorus,
		292 Cichla_vazzoleri,
		293 Cleithracara_maronii,
		294 Crenicara_latruncularium,
		295 Crenicara_punctulatum,
		296 'Crenicichla "Approuage"',
		297 'Crenicichla "Belly crawler"',
		298 'Crenicichla "Guayana Demerara"',
		299 'Crenicichla "Jabuti Tapajos"',
		300 'Crenicichla "Laranja Xingu II"',
		301 'Crenicichla "Mato Grosso"',
		302 'Crenicichla "Orinoco-lugubris"',
		303 'Crenicichla "Orinoco-wallacii"',
		304 'Crenicichla "Pernambuco"',
		305 'Crenicichla "Pindare"',
		306 'Crenicichla "Preta Xingu III"',
		307 'Crenicichla "Red belly Brazil"',
		308 'Crenicichla "Red Mouth Araguaia"',
		309 'Crenicichla "regani Das Mortes"',
		310 'Crenicichla "regani Rio Acara"',
		311 'Crenicichla "regani Rio Guama"',
		312 'Crenicichla "regani Rio Negro"',
		313 'Crenicichla "regani Trombetas"',
		314 'Crenicichla "rojo Atabapo"',
		315 'Crenicichla "Tapajos I"',
		316 'Crenicichla "Xingu I Orange"',
		317 Crenicichla_acutirostris,
		318 Crenicichla_adspersa,
		319 Crenicichla_albopunctata,
		320 Crenicichla_alta,
		321 'Crenicichla alta ''caura''',
		322 Crenicichla_anthurus,
		323 Crenicichla_brasiliensis,
		324 Crenicichla_britskii,
		325 Crenicichla_cametana,
		326 Crenicichla_celidochilus,
		327 Crenicichla_cincta,
		328 Crenicichla_compressiceps,
		329 Crenicichla_coppenamensis,
		330 Crenicichla_cyanonotus,
		331 Crenicichla_cyclostoma,
		332 Crenicichla_empheres,
		333 Crenicichla_frenata,
		334 Crenicichla_gaucho,
		335 Crenicichla_geayi,
		336 Crenicichla_hadrostigma,
		337 Crenicichla_haroldoi,
		338 Crenicichla_heckeli,
		339 Crenicichla_hemera,
		340 Crenicichla_hummelincki,
		341 Crenicichla_igara,
		342 Crenicichla_iguapina,
		343 Crenicichla_iguassuensis,
		344 Crenicichla_inpa,
		345 Crenicichla_isbrueckeri,
		346 Crenicichla_jaguarensis,
		347 Crenicichla_jegui,
		348 Crenicichla_johanna,
		349 Crenicichla_jupiaensis,
		350 Crenicichla_jurubi,
		351 Crenicichla_labrina,
		352 Crenicichla_lacustris,
		353 Crenicichla_lenticulata,
		354 Crenicichla_lepidota,
		355 Crenicichla_lucius,
		356 Crenicichla_lugubris,
		357 Crenicichla_macrophthalma,
		358 Crenicichla_maculata,
		359 Crenicichla_mandelburgeri,
		360 Crenicichla_marmorata,
		361 Crenicichla_menezesi,
		362 Crenicichla_minuano,
		363 Crenicichla_missioneira,
		364 Crenicichla_mucuryna,
		365 Crenicichla_multispinosa,
		366 Crenicichla_nickeriensis,
		367 Crenicichla_niederleinii,
		368 Crenicichla_notophthalmus,
		369 'Crenicichla n sp ''belicosa''',
		370 'Crenicichla n sp ''guyana lugubris''',
		371 'Crenicichla n sp ''lower caura''',
		372 'Crenicichla n sp ''modesta''',
		373 'Crenicichla n sp ''tranquila''',
		374 Crenicichla_pellegrini,
		375 Crenicichla_percna,
		376 Crenicichla_phaiospilus,
		377 Crenicichla_prenda,
		378 Crenicichla_proteus,
		379 Crenicichla_punctata,
		380 Crenicichla_pydanielae,
		381 Crenicichla_regani,
		382 Crenicichla_reticulata,
		383 Crenicichla_rosemariae,
		384 Crenicichla_santosi,
		385 Crenicichla_saxatilis,
		386 Crenicichla_scottii,
		387 Crenicichla_sedentaria,
		388 Crenicichla_semicincta,
		389 Crenicichla_semifasciata,
		390 Crenicichla_sipaliwini,
		391 'Crenicichla sp ''manchon''',
		392 Crenicichla_stocki,
		393 Crenicichla_strigata,
		394 Crenicichla_sveni,
		395 Crenicichla_tendybaguassu,
		396 Crenicichla_ternetzi,
		397 Crenicichla_tigrina,
		398 Crenicichla_tingui,
		399 Crenicichla_urosema,
		400 Crenicichla_vaillanti,
		401 Crenicichla_virgatula,
		402 Crenicichla_vittata,
		403 Crenicichla_wallacii,
		404 Crenicichla_yaha,
		405 Crenicichla_zebrina,
		406 Cryptoheros_altoflavus,
		407 Cryptoheros_chetumalensis,
		408 Cryptoheros_cutteri,
		409 Cryptoheros_myrnae,
		410 Cryptoheros_nanoluteus,
		411 Cryptoheros_panamensis,
		412 Cryptoheros_sajica,
		413 Cryptoheros_septemfasciatus,
		414 Cryptoheros_spilurus,
		415 'Dicrossus "Double spot Javari"',
		416 'Dicrossus "Rio Negro"',
		417 'Dicrossus "Tapajos"',
		418 Dicrossus_filamentosus,
		419 Dicrossus_gladicauda,
		420 Dicrossus_maculatus,
		421 'Geophagus_ngen1 "Bahia Red"',
		422 'Geophagus_ngen1 brasiliensis',
		423 'Geophagus_ngen1 iporangensis',
		424 'Geophagus_ngen1 itapicuruensis',
		425 'Geophagus_ngen1 obscurus',
		426 'Geophagus_ngen2 "limonensis"',
		427 'Geophagus_ngen2 crassilabris',
		428 'Geophagus_ngen2 pellegrini',
		429 'Geophagus_ngen2 steindachneri',
		430 'Geophagus "Amapa Grande"',
		431 'Geophagus "Araguaia Orange head"',
		432 'Geophagus "Araguari"',
		433 'Geophagus "argyrostictus Arapiuns"',
		434 'Geophagus "argyrostictus Aripuana"',
		435 'Geophagus "argyrostictus Curu�"',
		436 'Geophagus "argyrostictus Tapajos"',
		437 'Geophagus "argyrostictus Teles Pires"',
		438 'Geophagus "argyrostictus Trombetas"',
		439 'Geophagus "Cuwai"',
		440 'Geophagus "Cuyuni"',
		441 'Geophagus "Essequibo"',
		442 'Geophagus "Madeira"',
		443 'Geophagus "Maicuru"',
		444 'Geophagus "Porto Franco"',
		445 'Geophagus "Rio Are�es"',
		446 'Geophagus "Rio Negro 2"',
		447 'Geophagus "Takutu 1"',
		448 'Geophagus "Takutu 2"',
		449 'Geophagus "Tapajos 2"',
		450 'Geophagus "Tapajos Orange head"',
		451 'Geophagus "Xingu 1"',
		452 'Geophagus "Xingu 2"',
		453 'Geophagus "Yupukari"',
		454 Geophagus_abalios,
		455 Geophagus_altifrons,
		456 Geophagus_argyrostictus,
		457 Geophagus_brachybranchus,
		458 Geophagus_brokopondo,
		459 Geophagus_camopiensis,
		460 Geophagus_dicrozoster,
		461 Geophagus_gottwaldi,
		462 Geophagus_grammepareius,
		463 Geophagus_harreri,
		464 Geophagus_megasema,
		465 Geophagus_parnaibae,
		466 Geophagus_proximus,
		467 Geophagus_surinamensis,
		468 Geophagus_taeniopareius,
		469 Geophagus_winemilleri,
		470 'Guianacara "Branco"',
		471 'Guianacara "Essequibo"',
		472 'Guianacara "Siapa"',
		473 Guianacara_dacrya,
		474 'Guianacara "Trombetas"',
		475 Guianacara_cuyunii,
		476 Guianacara_geayi,
		477 Guianacara_oelemariensis,
		478 Guianacara_owroewefi,
		479 Guianacara_sphenozona,
		480 Guianacara_stergiosi,
		481 Gymnogeophagus_australis,
		482 Gymnogeophagus_balzanii,
		483 Gymnogeophagus_caaguazuensis,
		484 Gymnogeophagus_che,
		485 Gymnogeophagus_gymnogenys,
		486 Gymnogeophagus_labiatus,
		487 Gymnogeophagus_lacustris,
		488 Gymnogeophagus_meridionalis,
		489 Gymnogeophagus_rhabdotus,
		490 Gymnogeophagus_setequedas,
		491 Gymnogeophagus_tiraparae,
		492 Herichthys_bartoni,
		493 Herichthys_carpintis,
		494 Herichthys_cyanoguttatus,
		495 Herichthys_deppii,
		496 Herichthys_labridens,
		497 Herichthys_minckleyi,
		498 Herichthys_pantostictus,
		499 Herichthys_steindachneri,
		500 Herichthys_tamasopoensis,
		501 Heroina_isonycterina,
		502 Heros_efasciatus,
		503 Heros_notatus,
		504 'Heros n sp ''atabapo''',
		505 'Heros n sp ''cataniapo''',
		506 'Heros n sp ''common''',
		507 Heros_severus,
		508 Heros_spurius,
		509 Herotilapia_multispinosus,
		510 Hoplarchus_psittacus,
		511 Hypselecara_coryphaenoides,
		512 Hypselecara_temporalis,
		513 Hypsophrys_nematopus,
		514 Hypsophrys_nicaraguensis,
		515 'Krobia "Oyapock"',
		516 'Krobia "Red eyes"',
		517 'Krobia "sp Venezuela"',
		518 'Krobia "Xingu"',
		519 Krobia_guianensis,
		520 Krobia_itanyi,
		521 Krobia_itanyi2,
		522 Krobia_potaroensis,
		523 'Laetacara "curviceps Red Shoulder"',
		524 'Laetacara "curviceps Santarem"',
		525 'Laetacara "dorsigera Bolivia"',
		526 'Laetacara "Humphead"',
		527 Laetacara_araguaiae,
		528 Laetacara_curviceps,
		529 Laetacara_dorsigera,
		530 Laetacara_flavilabris,
		531 Laetacara_fulvipinnis,
		532 Laetacara_thayeri,
		533 Mazarunia_nsp2,
		534 Mazarunia_nsp1,
		535 Mazarunia_mazarunii,
		536 Mesonauta_acora,
		537 Mesonauta_egregius,
		538 Mesonauta_festivus,
		539 Mesonauta_guyanae,
		540 Mesonauta_insignis,
		541 Mesonauta_mirificus,
		542 Mikrogeophagus_altispinosus,
		543 Mikrogeophagus_ramirezi,
		544 Nandopsis_haitiensis,
		545 Nandopsis_ramsdeni,
		546 Nandopsis_tetracanthus,
		547 Nannacara_adoketa,
		548 Nannacara_anomala,
		549 Nannacara_aureocephalus,
		550 Nannacara_bimaculata,
		551 Nannacara_quadrispinae,
		552 Nannacara_taenia,
		553 Parachromis_dovii,
		554 Parachromis_friedrichsthalii,
		555 Parachromis_loisellei,
		556 Parachromis_managuensis,
		557 Parachromis_motaguensis,
		558 Paraneetroplus_bifasciata,
		559 Paraneetroplus_bulleri,
		560 Paraneetroplus_guttulata,
		561 Paraneetroplus_maculicauda,
		562 Paraneetroplus_melanura,
		563 Paraneetroplus_synspila,
		564 Petenia_splendida,
		565 Pterophyllum_altum,
		566 Pterophyllum_leopoldi,
		567 Pterophyllum_scalare,
		568 'Retroculus "Tocantins"',
		569 Retroculus_lapidifer,
		570 Retroculus_septentrionalis,
		571 Retroculus_xinguensis,
		572 'Satanoperca "jurupari Jaru"',
		573 'Satanoperca "jurupari Trombetas"',
		574 'Satanoperca "jurupari Negro-Alto Orinoco"',
		575 'Satanoperca "jurupari Red Lip"',
		576 'Satanoperca "jurupari Xingu"',
		577 Satanoperca_acuticeps,
		578 Satanoperca_cf_daemon,
		579 Satanoperca_daemon,
		580 Satanoperca_jurupari,
		581 Satanoperca_leucosticta,
		582 Satanoperca_lilith,
		583 Satanoperca_mapiritensis,
		584 Satanoperca__n_sp,
		585 Satanoperca_pappaterra,
		586 Symphysodon_aequifasciatus,
		587 Symphysodon_discus,
		588 Taeniacara_candidi,
		589 Tahuantinsuyoa_chipi,
		590 Tahuantinsuyoa_macantzatza,
		591 'Teleocichla "PI Xingu"',
		592 'Teleocichla "preta Xingu"',
		593 'Teleocichla "serrated PO Xingu"',
		594 Teleocichla_centisquama,
		595 Teleocichla_centrarchus,
		596 Teleocichla_cinderella,
		597 Teleocichla_gephyrogramma,
		598 Teleocichla_monogramma,
		599 Teleocichla_prionogenys,
		600 Teleocichla_proselytus,
		601 Theraps_bocourti,
		602 Theraps_coeruleus,
		603 Theraps_godmanni,
		604 Theraps_intermedia,
		605 Theraps_irregularis,
		606 Theraps_lentiginosus,
		607 Cichlasoma_nebuliferus,
		608 Theraps_nourissati,
		609 Theraps_rheophilus,
		610 Theraps_ufermanni,
		611 'Thorichthys "azul"',
		612 Thorichthys_affinis,
		613 Thorichthys_aureus,
		614 Thorichthys_callolepis,
		615 Thorichthys_ellioti,
		616 Thorichthys_helleri,
		617 Thorichthys_meeki,
		618 Thorichthys_pasionis,
		619 Thorichthys_socolofi,
		620 Tomocichla_asfraci,
		621 Tomocichla_sieboldii,
		622 Tomocichla_tuba,
		623 Uaru_amphiacanthoides,
		624 Uaru_fernandezyepezi,
		625 Paraneetroplus_argentea,
		626 Paraneetroplus_breidohri,
		627 Paraneetroplus_fenestrata,
		628 Cichlasoma_geddesi,
		629 Paraneetroplus_hartwegi,
		630 Theraps_heterospila,
		631 Theraps_microphthalma,
		632 Theraps_pearsei,
		633 Paraneetroplus_regani,
		634 Cichlasoma_tuyrensis,
		635 Paraneetroplus_zonata;
	TREE 635_for_BiSSE_Ultrametric = ((((((((((((((((497:1.0,498:1.0,499:1.0,500:1.0,492:1.0,493:1.0,494:1.0,495:1.0,496:1.0):7.0,(625:7.5,626:7.5,627:7.5,559:7.5,562:7.5,561:7.5,558:7.5,629:7.5,633:7.5,560:7.5,635:7.5,563:7.5):0.5):2.0,(604:7.0,601:7.0,602:7.0,603:7.0,605:7.0,606:7.0,608:7.0,610:7.0,609:7.0,628:7.0,630:7.0,631:7.0,632:7.0):3.0):1.0,258:11.0):1.0,(615:1.0,616:1.0,617:1.0,618:1.0,619:1.0,612:1.0,611:1.0,613:1.0,614:1.0):11.0):1.0,(253:1.0,256:1.0):12.0):1.0,(509:3.5,((607:1.5,634:1.5):1.5,(620:1.0,622:1.0):2.0):0.5):10.5):1.0,(171:1.0,172:1.0,170:1.0,176:1.0,177:1.0,178:1.0,179:1.0,180:1.0,173:1.0,174:1.0,175:1.0):14.0):4.0,((((((((((((((((49:1.0,50:1.0,51:1.0,52:1.0,53:1.0,54:1.0,55:1.0,45:1.0,46:1.0,44:1.0,47:1.0,48:1.0):1.0,(168:1.0,169:1.0):1.0):1.0,(264:1.0,260:1.0):2.0):1.0,(254:1.0,621:1.0,261:1.0,282:1.0):3.0):1.0,(553:1.0,554:1.0,555:1.0,556:1.0,557:1.0):4.0):1.0,(186:1.0,187:1.0,184:1.0,185:1.0,188:1.0,189:1.0,190:1.0,196:1.0,197:1.0,198:1.0,199:1.0,200:1.0,191:1.0,192:1.0,193:1.0,194:1.0,201:1.0,195:1.0):5.0):1.0,((40:1.0,41:1.0,42:1.0,43:1.0):1.0,409:2.0):5.0):1.0,412:8.0):1.0,(255:3.0,(564:2.0,(267:1.0,266:1.0,268:1.0,269:1.0,270:1.0,271:1.0,272:1.0,273:1.0,274:1.0,275:1.0):1.0):1.0):6.0):1.0,(257:1.0,259:1.0,262:1.0,265:1.0,281:1.0):9.0):1.0,(411:2.0,(513:1.0,514:1.0):1.0):9.0):1.0,(408:1.0,407:1.0):11.0):1.0,(406:1.0,413:1.0,414:1.0,263:1.0):12.0):1.0,410:14.0):1.0,((236:1.0,233:1.0,234:1.0,235:1.0):1.0,501:2.0):13.0):1.0,(546:2.0,(545:1.0,544:1.0):1.0):14.0):3.0):1.0,((538:1.0,539:1.0,536:1.0,537:1.0,540:1.0,541:1.0):3.0,((623:1.0,624:1.0):2.0,((586:1.0,587:1.0):1.0,(502:1.0,503:1.0,507:1.0,508:1.0,504:1.0,505:1.0,506:1.0):1.0):1.0):1.0):16.0):1.0,(566:1.0,565:1.0,567:1.0):20.0):1.0,(510:2.0,(511:1.0,512:1.0):1.0):20.0):1.0,(((((59:1.0,60:1.0,61:1.0,62:1.0,63:1.0,56:1.0,57:1.0,58:1.0,64:1.0,65:1.0,66:1.0):2.0,((216:1.0,217:1.0,218:1.0,219:1.0,220:1.0,221:1.0,222:1.0,223:1.0,224:1.0,225:1.0,208:1.0,209:1.0,210:1.0,211:1.0,212:1.0,213:1.0,214:1.0,215:1.0,226:1.0,227:1.0,228:1.0,229:1.0,230:1.0,231:1.0,232:1.0):1.0,(589:1.0,590:1.0):1.0):1.0):1.0,((528:1.0,529:1.0,530:1.0,531:1.0,532:1.0,523:1.0,524:1.0,525:1.0,527:1.0,526:1.0):1.0,(2:1.0,3:1.0):1.0):2.0):1.0,(293:2.0,(548:1.0,549:1.0,547:1.0,550:1.0,551:1.0,552:1.0):1.0):3.0):1.0,(((20:1.0,21:1.0,22:1.0,23:1.0,24:1.0,25:1.0,26:1.0,27:1.0,28:1.0,29:1.0,30:1.0,31:1.0,32:1.0,33:1.0,34:1.0,35:1.0,36:1.0,37:1.0,38:1.0,39:1.0,4:1.0,5:1.0,6:1.0,7:1.0,8:1.0,9:1.0,10:1.0,11:1.0,12:1.0,13:1.0,14:1.0,15:1.0,16:1.0,17:1.0,18:1.0,19:1.0):1.0,(277:1.0,276:1.0,278:1.0,279:1.0,280:1.0,283:1.0,284:1.0,285:1.0,286:1.0,287:1.0,289:1.0,288:1.0):1.0):1.0,(518:1.0,519:1.0,515:1.0,516:1.0,517:1.0,520:1.0,521:1.0,522:1.0):2.0):3.0):17.0):1.0,(181:1.0,182:1.0,183:1.0):23.0):1.0,((((((((469:1.0,432:1.0,440:1.0,430:1.0,431:1.0,445:1.0,441:1.0,442:1.0,443:1.0,446:1.0,447:1.0,444:1.0,458:1.0,459:1.0,460:1.0,464:1.0,457:1.0,465:1.0,466:1.0,467:1.0,448:1.0,449:1.0,450:1.0,451:1.0,452:1.0,453:1.0,454:1.0,455:1.0):1.0,(462:1.0,461:1.0,463:1.0,468:1.0,438:1.0,439:1.0,456:1.0,433:1.0,434:1.0,435:1.0,436:1.0,437:1.0):1.0):1.0,(428:1.0,426:1.0,427:1.0,429:1.0):2.0):1.0,(481:1.0,482:1.0,483:1.0,484:1.0,485:1.0,486:1.0,487:1.0,488:1.0,489:1.0,490:1.0,491:1.0):3.0):1.0,((203:1.0,202:1.0,205:1.0,204:1.0):2.0,((294:1.0,295:1.0):1.0,(418:1.0,419:1.0,415:1.0,416:1.0,417:1.0,420:1.0):1.0):1.0):2.0):1.0,((543:1.0,542:1.0):1.0,(423:1.0,424:1.0,425:1.0,421:1.0,422:1.0):1.0):4.0):2.0,((((207:1.0,206:1.0):1.0,1:2.0):1.0,(594:1.0,595:1.0,591:1.0,592:1.0,593:1.0,599:1.0,600:1.0,596:1.0,597:1.0,598:1.0,319:1.0,320:1.0,321:1.0,322:1.0,323:1.0,324:1.0,325:1.0,326:1.0,327:1.0,328:1.0,329:1.0,330:1.0,331:1.0,332:1.0,333:1.0,334:1.0,335:1.0,336:1.0,337:1.0,338:1.0,339:1.0,340:1.0,341:1.0,342:1.0,343:1.0,344:1.0,345:1.0,346:1.0,347:1.0,348:1.0,349:1.0,350:1.0,351:1.0,352:1.0,353:1.0,354:1.0,355:1.0,356:1.0,357:1.0,299:1.0,300:1.0,296:1.0,297:1.0,298:1.0,301:1.0,302:1.0,303:1.0,304:1.0,305:1.0,306:1.0,307:1.0,308:1.0,309:1.0,310:1.0,311:1.0,312:1.0,313:1.0,314:1.0,315:1.0,316:1.0,317:1.0,318:1.0,358:1.0,359:1.0,360:1.0,361:1.0,362:1.0,363:1.0,364:1.0,365:1.0,366:1.0,367:1.0,368:1.0,369:1.0,370:1.0,371:1.0,372:1.0,373:1.0,374:1.0,375:1.0,376:1.0,377:1.0,378:1.0,379:1.0,380:1.0,381:1.0,382:1.0,383:1.0,384:1.0,385:1.0,386:1.0,387:1.0,398:1.0,399:1.0,400:1.0,401:1.0,402:1.0,403:1.0,404:1.0,405:1.0,388:1.0,389:1.0,390:1.0,391:1.0,392:1.0,393:1.0,394:1.0,395:1.0,396:1.0,397:1.0):2.0):4.0,((((67:1.0,68:1.0,69:1.0,70:1.0,71:1.0,72:1.0,73:1.0,74:1.0,75:1.0,76:1.0,77:1.0,78:1.0,79:1.0,80:1.0,81:1.0,82:1.0,83:1.0,84:1.0,85:1.0,86:1.0,87:1.0,88:1.0,89:1.0,90:1.0,91:1.0,92:1.0,93:1.0,94:1.0,95:1.0,96:1.0,97:1.0,98:1.0,99:1.0,100:1.0,101:1.0,102:1.0,103:1.0,104:1.0,105:1.0,106:1.0,107:1.0,108:1.0,109:1.0,110:1.0,111:1.0,112:1.0,113:1.0,114:1.0,115:1.0,116:1.0,117:1.0,118:1.0,119:1.0,120:1.0,121:1.0,122:1.0,123:1.0,124:1.0,125:1.0,126:1.0,127:1.0,128:1.0,129:1.0,130:1.0,131:1.0,132:1.0,133:1.0,134:1.0,135:1.0,136:1.0,137:1.0,138:1.0,139:1.0,140:1.0,141:1.0,142:1.0,143:1.0,144:1.0,145:1.0,146:1.0,147:1.0,148:1.0,149:1.0,150:1.0,151:1.0,152:1.0,158:1.0,159:1.0,160:1.0,161:1.0,162:1.0,163:1.0,164:1.0,165:1.0,166:1.0,153:1.0,154:1.0,155:1.0,167:1.0,156:1.0,157:1.0):1.0,588:2.0):3.0,((577:3.0,(582:2.0,(578:1.0,579:1.0):1.0):1.0):1.0,(574:1.0,575:1.0,572:1.0,573:1.0,576:1.0,580:1.0,581:1.0,584:1.0,585:1.0,583:1.0):3.0):1.0):1.0,((470:1.0,473:1.0,474:1.0,478:1.0,479:1.0,471:1.0,472:1.0,475:1.0,480:1.0,476:1.0,477:1.0):1.0,(533:1.0,534:1.0,535:1.0):1.0):4.0):1.0):1.0):1.0,((238:1.0,237:1.0):1.0,(239:1.0,240:1.0):1.0):7.0):16.0):1.0,((((569:1.0,570:1.0):1.0,568:2.0):1.0,571:3.0):1.0,(246:1.0,247:1.0,248:1.0,249:1.0,250:1.0,241:1.0,242:1.0,243:1.0,244:1.0,245:1.0,251:1.0,290:1.0,291:1.0,292:1.0,252:1.0):3.0):22.0):1.0;

END;


BEGIN TREES;
	Title 166_taxa_phylogeny;
	LINK Taxa = Taxa;
	TRANSLATE
		1 Heterochromis_multidens,
		2 Etroplus_maculatus,
		3 Paratilapia_polleni,
		4 Chromidotilapia_guntheri,
		5 Hemicrhomis_fasciatus,
		6 Paretroplus_polyactys,
		7 Cichla_temensis,
		8 Cichla_orinonocensis,
		9 Cichla_intermedia,
		10 Cichla_monoculus,
		11 Astronotus_sp,
		12 Chaetobranchus_flavescens,
		13 Chaetobranchopsis_orbicularis,
		14 Retroculus_sp,
		15 Acarichthys_heckelii,
		16 Acarichthys_heckelii__Guyana,
		17 Apistogramma_agassizi,
		18 Apistogramma_hoignei,
		19 Apistogramma_iniridae,
		20 Apistogramma_pucallpaensis,
		21 Biotodoma_cupido,
		22 Biotodoma_wavrini,
		23 Biotoecus_dicentrarchus,
		24 Crenicara_punctulata,
		25 Crenicichla_geayi,
		26 Crenicichla_lenticulata,
		27 'Crenicichla O-lugubris',
		28 Crenicichla_lugubris_Guyana,
		29 Crenicichla_sveni,
		30 'Crenicichla O-wallacii',
		31 Crenicichla_multispinosa,
		32 Crenicichla_reticulata,
		33 Dicrossus_sp,
		34 Geophagus_abalios,
		35 Geophagus_sp_Cuyuni,
		36 Geophagus_dicrozoster,
		37 Geophagus_grammepareius,
		38 Geophagus_harreri,
		39 Geophagus_surinamensis,
		40 Geophagus_sp_Takutu,
		41 Geophagus_taeniopareius,
		42 Geophagus_steindachneri,
		43 Geophagus_brasiliensis,
		44 Guianacara_dacrya,
		45 Guianacara_stergiosi,
		46 Guianacara_stergiosi_Aro,
		47 Guianacara_owroewefi,
		48 Gymnogeophagus_blazanii,
		49 Gymnogeophagus_rhabdotus,
		50 Gymnogeophagus_setequedas,
		51 Mikrogeophagus_altispinosus,
		52 Mikrogeophagus_ramirezi,
		53 Satanoperca_daemon,
		54 Satanoperca_jurupari,
		55 Satanaoperca_leucosticta,
		56 Satanoperca_mapiritensis,
		57 Satanoperca_pappaterrra,
		58 Taeniacara_candidi,
		59 Teleocichla_aff_proselytus,
		60 Mazarunia_mazarunii,
		61 Mazarunia_nsp2,
		62 Mazarunia_nsp1,
		63 Aequidens_diadema,
		64 Aequidens_tetramerus,
		65 Aequidens_tetramerus_Xingu,
		66 Krobia_potaroensis,
		67 Andinoacara_coeruleopunctatus,
		68 Andinoacara_rivulatus,
		69 Andinoacara_pulcher,
		70 Bujurquina_apoparauana,
		71 Bujurquina_hophrys,
		72 Cichlasoma_orinocense,
		73 Cichlasoma_dimerus,
		74 Cichlasoma_amazonarum,
		75 Cleithracara_maronii,
		76 Krobia_Xingu,
		77 Laetacara_thayeri,
		78 Laetacara_dorsigera,
		79 Nannacara_taenia,
		80 Tahuantinsuyoa_macantzatza,
		81 Acaronia_nassa,
		82 Acaronia_vultuosa,
		83 Cichlasoma_festae,
		84 Australoheros_facetus,
		85 Caquetaia_kraussi,
		86 Heros_efasciatus,
		87 Heros_severus_Nanay,
		88 Heros_severus_Venezuela,
		89 Heros_sp_common,
		90 Hoplarchus_psittacus,
		91 Hypselecara_coryphaenoides,
		92 Mesonauta_egregius,
		93 Mesonauta_insignis,
		94 Pterophyllum_scalare,
		95 Symphysodon_aequifasciatus,
		96 Symphysodon_discus,
		97 Uaru_amphiacanthoides,
		98 Uaru_fernandezyepezi,
		99 Heroina_isonycterina,
		100 Amphilophus_citrinellus,
		101 Amphilophus_hoogabomorus,
		102 Amphilophus_labiatus,
		103 Cichlasoma_lyonsi,
		104 Archocentrus_centrarchus,
		105 Cryptoheros_myrnae,
		106 Cryptoheros_nanoluteus,
		107 Cryptoheros_sajica,
		108 Cryptoheros_chetumalensis,
		109 Amatitlania_siquia,
		110 Cryptoheros_cutteri,
		111 Astatheros_diquis,
		112 Astatheros_longimanus,
		113 Astatheros_robertsoni,
		114 Astatheros_rostratus,
		115 Theraps_nourissati,
		116 Cichlasoma_bocourti,
		117 Astatheros_octofasciatus,
		118 Cichlasoma_calobrense,
		119 Cryptoheros_panamensis,
		120 Cichlasoma_salvini,
		121 Cichlasoma_salvini_Mexico,
		122 Cichlasoma_urophthalmus,
		123 Cichlasoma_grammodes,
		124 Cichlasoma_trimaculatus,
		125 Caquetaia_umbrifera,
		126 Herochthys_carpintis,
		127 Herichthys_cyanoguttatus,
		128 Herichthys_labridens,
		129 Herichthys_bartoni,
		130 Herichthys_tamasopoensis,
		131 Astatheros_macracanthus,
		132 Herichthys_pantosticutus,
		133 Herichthys_steindachneri,
		134 Herotilapia_multispinosa,
		135 Hypsophrys_unimaculatus,
		136 Hypsophrys_nematopus,
		137 Parachromis_dovii,
		138 Parachromis_friedrichsthali_Belize,
		139 Parachromis_managuensis,
		140 Parachrmois_loisellei,
		141 Nandopsis_haitiensis,
		142 Nandopsis_tetracanthus,
		143 Pentenia_splendida,
		144 Thorichthys_aureus,
		145 Thorichthys_meeki_Belize,
		146 Thorichthys_meeki,
		147 Thorichthys_ellioti,
		148 Thorichthys_helleri,
		149 Thorichthys_affinis,
		150 Thorichthys_passionis,
		151 Tomocichla_asfraci,
		152 Tomocichla_tuba,
		153 Theraps_irregularis,
		154 Theraps_lentiginosus,
		155 Cichlasoma_wesseli,
		156 Paraneetroplus_bifasciatus_Mexico,
		157 Theraps_godmani_Belize,
		158 Theraps_intermedius_Belize,
		159 Theraps_intermedius_Mexico,
		160 Paraneetroplus_guttulatus,
		161 Paraneetroplus_maculicauda_Costa_Rica,
		162 Paraneetroplus_maculicauda_Belize,
		163 Paraneetroplus_melanurus_Belize,
		164 Theraps_ufermanni,
		165 Paraneetroplus_synspylus_Mexico,
		166 Paraneetroplus_bulleri;
	TREE 166_taxa_tree = (2:0.328611,6:0.046991,(3:0.035952,(5:0.033256,(4:0.217827,(1:0.25206,((14:0.190262,(7:0.027757,(10:0.007379,(8:0.008251,9:0.032082):0.013284):0.010203):0.123313):0.026363,(((12:0.090073,13:0.214918):0.082332,(((43:0.088992,(51:0.159276,52:0.148093):0.033259):0.010703,(((21:0.156884,22:0.046147):0.12507,(24:0.048236,33:0.045499):0.314364):0.028173,((48:0.093366,(49:0.025615,50:0.041271):0.019545):0.112085,(42:0.133402,((38:0.070599,(37:0.050692,41:0.06294):0.028649):0.010926,(36:0.033914,((34:0.00242,40:0.002909):0.023062,(35:0.017235,39:0.014689):0.011338):0.01108):0.015515):0.038919):0.015012):0.012486):0.005649):0.028997,(((23:0.256385,(15:0.007919,16:0.001154):0.157908):0.017811,((25:0.053571,32:0.051479):0.076743,(30:0.205032,(59:0.27832,(29:0.093139,(31:0.086255,(28:0.026476,(26:0.036487,27:0.04704):0.009311):0.059076):0.018629):0.02601):0.030844):0.02989):0.24392):0.013199,(((61:0.020943,(60:0.052577,62:0.021455):0.008652):0.059261,(47:0.014348,(45:0.00391,(44:0.00982,46:0.007352):0.005448):0.029124):0.10902):0.030748,((58:0.420981,((17:0.117148,19:0.173119):0.067162,(18:0.108461,20:0.10851):0.052719):0.078739):0.078525,(53:0.059853,(54:0.019212,(55:0.036571,56:0.027953,57:0.16081):0.051488):0.055651):0.057381):0.052105):0.004994):0.016172):0.019736):0.016116,(11:0.145354,((((66:0.054869,76:0.072856):0.057852,((63:0.042096,(64:0.015242,65:0.01875):0.026454):0.016119,(73:0.038383,(72:0.006306,74:0.010276):0.029291):0.050663):0.048035):0.010479,((75:0.15323,79:0.263863):0.026457,(((77:0.068478,78:0.058957):0.116505,(81:0.037204,82:0.061753):0.09829):0.008667,((68:0.083361,(67:0.032906,69:0.028998):0.063337):0.05402,(80:0.0887,(70:0.006214,71:0.008031):0.097):0.042455):0.051062):0.023034):0.008317):0.02688,((90:0.082838,91:0.087644):0.024722,(94:0.181115,(((92:0.017429,93:0.014397):0.072631,((97:0.029674,98:0.024226):0.036909,((95:0.006488,96:0.00713):0.085506,((86:0.004282,87:0.001355):0.037402,(88:0.003053,89:0.003332):0.02894):0.013279):0.011256):0.007657):0.017261,((((141:0.110025,142:0.067765):0.015513,(85:0.091686,(99:0.082827,125:0.09114):0.005652):0.014503):0.004391,(106:0.065704,((120:0.007629,121:0.022126):0.061805,((108:0.008556,110:0.013378):0.038431,((119:0.051052,(135:0.028798,136:0.028149):0.022679):0.002917,((118:0.061085,(122:0.022967,143:0.018535):0.031575):0.012615,((155:0.049696,((103:0.018337,124:0.027024):0.014795,(104:0.038957,(100:6.69E-4,101:0.001753,102:0.004048):0.017872):0.00796):0.010747):0.004095,((107:0.044554,(84:0.071184,(105:0.014088,109:0.030609):0.023037):0.003909):0.006537,((137:0.016396,139:0.020447):0.010888,(138:0.012922,140:0.013348):0.019764):0.007687):0.002553):0.003088):0.003389):0.006552):0.012973):0.005933):0.012578):0.009047,((131:0.065366,(117:0.079909,(113:0.041186,(111:0.027996,(112:0.007567,114:0.009759):0.009937):0.01622):0.043024):0.005671):0.008468,((134:0.086038,(151:0.042682,152:0.023341):0.022585):0.012178,(83:0.070159,(((148:0.031606,(144:0.0121,147:0.016105):0.017108):0.016229,(150:0.022948,(146:0.002496,(145:0.002078,149:0.004991):0.001314):0.010595):0.025921):0.043234,(123:0.0688,((154:0.054352,(116:0.022142,(164:0.02407,((115:0.027922,153:0.015856):0.009092,(159:0.012287,(157:0.003499,158:0.003639):0.014882):0.005465):0.002426):0.00358):0.004285):0.010036,(((127:0.00345,(126:0.002172,130:0.002333):0.004926):0.022705,((128:0.019903,129:0.024463):0.015951,(132:0.009129,133:0.011553):0.010494):0.014885):0.013301,((156:0.010999,160:0.009021):0.01162,(166:0.032908,((161:0.001234,162:0.002328):0.006576,(163:9.81E-4,165:0.002276):0.009889):0.013117):0.003935):0.016438):0.00291):0.016482):0.009852):0.006177):0.006588):0.010244):0.006317):0.024683):0.018287):0.007265):0.030208):0.034):0.008985):0.015368):0.096262):0.066701):0.091781):0.021955):0.041155);

END;


BEGIN TREES;
	Title 350_Geophagines_Ultrametric;
	LINK Taxa = '350 taxa - geophagines';
	TRANSLATE
		1 Acarichthys_heckelii,
		2 'Apistogramma "Abun�"',
		3 'Apistogramma "Amapa"',
		4 'Apistogramma "blood-throat"',
		5 'Apistogramma "broad-band"',
		6 'Apistogramma "Chao"',
		7 'Apistogramma "cheek-spots"',
		8 'Apistogramma "courtship-spot"',
		9 'Apistogramma "emerald"',
		10 'Apistogramma "fork-band"',
		11 'Apistogramma "four-stripe"',
		12 'Apistogramma "Mit�"',
		13 'Apistogramma "Peixoto"',
		14 'Apistogramma "Pimentel"',
		15 'Apistogramma "red-cheek"',
		16 'Apistogramma "red dot"',
		17 'Apistogramma "Rio Acre"',
		18 'Apistogramma "S�o Gabriel"',
		19 'Apistogramma "steel blue"',
		20 'Apistogramma "Tame"',
		21 'Apistogramma "Tiqui� 1"',
		22 'Apistogramma "Tucurui"',
		23 'Apistogramma "white-seam"',
		24 'Apistogramma "Xing�"',
		25 'Apistogramma "yellow-cheek"',
		26 Apistogramma_acrensis,
		27 Apistogramma_agassizii,
		28 Apistogramma_alacrina,
		29 Apistogramma_amoena,
		30 Apistogramma_angayuara,
		31 Apistogramma_arua,
		32 Apistogramma_atahualpa,
		33 Apistogramma_baenschi,
		34 Apistogramma_barlowi,
		35 Apistogramma_bitaeniata,
		36 Apistogramma_borellii,
		37 Apistogramma_brevis,
		38 Apistogramma_cacatuoides,
		39 Apistogramma_caetei,
		40 Apistogramma_commbrae,
		41 Apistogramma_cruzi,
		42 Apistogramma_diplotaenia,
		43 Apistogramma_elizabethae,
		44 Apistogramma_eremnopyge,
		45 Apistogramma_erythrura,
		46 Apistogramma_eunotus,
		47 Apistogramma_geisleri,
		48 Apistogramma_gephyra,
		49 Apistogramma_gibbiceps,
		50 Apistogramma_gossei,
		51 Apistogramma_guttata,
		52 Apistogramma_hippolytae,
		53 Apistogramma_hoignei,
		54 Apistogramma_hongsloi,
		55 Apistogramma_huascar,
		56 Apistogramma_inconspicua,
		57 Apistogramma_iniridae,
		58 Apistogramma_inornata,
		59 Apistogramma_juruensis,
		60 Apistogramma_linkei,
		61 Apistogramma_luelingi,
		62 Apistogramma_maciliense,
		63 Apistogramma_macmasteri,
		64 Apistogramma_martini,
		65 Apistogramma_meinkeni,
		66 Apistogramma_mendezi,
		67 Apistogramma_moae,
		68 Apistogramma_nijsseni,
		69 Apistogramma_norberti,
		70 Apistogramma_n_sp_�tavi�,
		71 'Apistogramma n sp ''caura''',
		72 'Apistogramma n sp ''rotkeil''',
		73 'Apistogramma n sp ''sailfin breve''',
		74 'Apistogramma n sp ''tailspot''',
		75 Apistogramma_ortmanni,
		76 Apistogramma_panduro,
		77 Apistogramma_pantalone,
		78 Apistogramma_paucisquamis,
		79 Apistogramma_payaminonis,
		80 Apistogramma_personata,
		81 Apistogramma_pertensis,
		82 Apistogramma_piauiensis,
		83 Apistogramma_pleurotaenia,
		84 Apistogramma_pulchra,
		85 Apistogramma_regani,
		86 Apistogramma_resticulosa,
		87 Apistogramma_rositae,
		88 Apistogramma_rubrolineata,
		89 Apistogramma_rupununi,
		90 Apistogramma_salpinction,
		91 Apistogramma_similis,
		92 Apistogramma_staecki,
		93 Apistogramma_steindachneri,
		94 Apistogramma_taeniata,
		95 Apistogramma_trifasciata,
		96 Apistogramma_tucurui,
		97 Apistogramma_uaupesi,
		98 Apistogramma_urteagai,
		99 Apistogramma_velifera,
		100 Apistogramma_viejita,
		101 Apistogramma_wapisana,
		102 Apistogramma_pucallpaensis,
		103 'Biotodoma "Aripuana"',
		104 'Biotodoma "Guyana"',
		105 Biotodoma_cupido,
		106 Biotodoma_wavrini,
		107 Biotoecus_dicentrarchus,
		108 Biotoecus_opercularis,
		109 Chaetobranchopsis_australis,
		110 Chaetobranchopsis_orbicularis,
		111 Chaetobranchus_flavescens,
		112 Chaetobranchus_semifasciatus,
		113 Cichla_intermedia,
		114 Cichla_jariina,
		115 Cichla_kelberi,
		116 Cichla_melaniae,
		117 Cichla_mirianae,
		118 Cichla_monoculus,
		119 Cichla_nigromaculata,
		120 Cichla_ocellaris,
		121 Cichla_orinocensis,
		122 Cichla_pinima,
		123 Cichla_piquiti,
		124 Cichla_pleiozona,
		125 Cichla_temensis,
		126 Cichla_thyrorus,
		127 Cichla_vazzoleri,
		128 Crenicara_latruncularium,
		129 Crenicara_punctulatum,
		130 'Crenicichla "Approuage"',
		131 'Crenicichla "Belly crawler"',
		132 'Crenicichla "Guayana Demerara"',
		133 'Crenicichla "Jabuti Tapajos"',
		134 'Crenicichla "Laranja Xingu II"',
		135 'Crenicichla "Mato Grosso"',
		136 'Crenicichla "Orinoco-lugubris"',
		137 'Crenicichla "Orinoco-wallacii"',
		138 'Crenicichla "Pernambuco"',
		139 'Crenicichla "Pindare"',
		140 'Crenicichla "Preta Xingu III"',
		141 'Crenicichla "Red belly Brazil"',
		142 'Crenicichla "Red Mouth Araguaia"',
		143 'Crenicichla "regani Das Mortes"',
		144 'Crenicichla "regani Rio Acara"',
		145 'Crenicichla "regani Rio Guama"',
		146 'Crenicichla "regani Rio Negro"',
		147 'Crenicichla "regani Trombetas"',
		148 'Crenicichla "rojo Atabapo"',
		149 'Crenicichla "Tapajos I"',
		150 'Crenicichla "Xingu I Orange"',
		151 Crenicichla_acutirostris,
		152 Crenicichla_adspersa,
		153 Crenicichla_albopunctata,
		154 Crenicichla_alta,
		155 Crenicichla_anthurus,
		156 Crenicichla_brasiliensis,
		157 Crenicichla_britskii,
		158 Crenicichla_cametana,
		159 Crenicichla_celidochilus,
		160 Crenicichla_cincta,
		161 Crenicichla_compressiceps,
		162 Crenicichla_coppenamensis,
		163 'Crenicichla alta ''caura''',
		164 'Crenicichla n sp ''belicosa''',
		165 'Crenicichla n sp ''guyana lugubris''',
		166 'Crenicichla n sp ''lower caura''',
		167 'Crenicichla n sp ''modesta''',
		168 'Crenicichla n sp ''tranquila''',
		169 'Crenicichla sp ''manchon''',
		170 Crenicichla_cyanonotus,
		171 Crenicichla_cyclostoma,
		172 Crenicichla_empheres,
		173 Crenicichla_frenata,
		174 Crenicichla_gaucho,
		175 Crenicichla_geayi,
		176 Crenicichla_hadrostigma,
		177 Crenicichla_haroldoi,
		178 Crenicichla_heckeli,
		179 Crenicichla_hemera,
		180 Crenicichla_hummelincki,
		181 Crenicichla_igara,
		182 Crenicichla_iguapina,
		183 Crenicichla_iguassuensis,
		184 Crenicichla_inpa,
		185 Crenicichla_isbrueckeri,
		186 Crenicichla_jaguarensis,
		187 Crenicichla_jegui,
		188 Crenicichla_johanna,
		189 Crenicichla_jupiaensis,
		190 Crenicichla_jurubi,
		191 Crenicichla_labrina,
		192 Crenicichla_lacustris,
		193 Crenicichla_lenticulata,
		194 Crenicichla_lepidota,
		195 Crenicichla_lucius,
		196 Crenicichla_lugubris,
		197 Crenicichla_macrophthalma,
		198 Crenicichla_maculata,
		199 Crenicichla_mandelburgeri,
		200 Crenicichla_marmorata,
		201 Crenicichla_menezesi,
		202 Crenicichla_minuano,
		203 Crenicichla_missioneira,
		204 Crenicichla_mucuryna,
		205 Crenicichla_multispinosa,
		206 Crenicichla_nickeriensis,
		207 Crenicichla_niederleinii,
		208 Crenicichla_notophthalmus,
		209 Crenicichla_pellegrini,
		210 Crenicichla_percna,
		211 Crenicichla_phaiospilus,
		212 Crenicichla_prenda,
		213 Crenicichla_proteus,
		214 Crenicichla_punctata,
		215 Crenicichla_pydanielae,
		216 Crenicichla_regani,
		217 Crenicichla_reticulata,
		218 Crenicichla_rosemariae,
		219 Crenicichla_santosi,
		220 Crenicichla_saxatilis,
		221 Crenicichla_scottii,
		222 Crenicichla_sedentaria,
		223 Crenicichla_semicincta,
		224 Crenicichla_semifasciata,
		225 Crenicichla_sipaliwini,
		226 Crenicichla_stocki,
		227 Crenicichla_strigata,
		228 Crenicichla_sveni,
		229 Crenicichla_tendybaguassu,
		230 Crenicichla_ternetzi,
		231 Crenicichla_tigrina,
		232 Crenicichla_tingui,
		233 Crenicichla_urosema,
		234 Crenicichla_vaillanti,
		235 Crenicichla_virgatula,
		236 Crenicichla_vittata,
		237 Crenicichla_wallacii,
		238 Crenicichla_yaha,
		239 Crenicichla_zebrina,
		240 'Dicrossus "Double spot Javari"',
		241 'Dicrossus "Rio Negro"',
		242 'Dicrossus "Tapajos"',
		243 Dicrossus_filamentosus,
		244 Dicrossus_gladicauda,
		245 Dicrossus_maculatus,
		246 'Geophagus_ngen1 "Bahia Red"',
		247 'Geophagus_ngen1 brasiliensis',
		248 'Geophagus_ngen1 iporangensis',
		249 'Geophagus_ngen1 itapicuruensis',
		250 'Geophagus_ngen1 obscurus',
		251 'Geophagus_ngen2 "limonensis"',
		252 'Geophagus_ngen2 crassilabris',
		253 'Geophagus_ngen2 pellegrini',
		254 'Geophagus_ngen2 steindachneri',
		255 'Geophagus "Amapa Grande"',
		256 'Geophagus "Araguaia Orange head"',
		257 'Geophagus "Araguari"',
		258 'Geophagus "argyrostictus Arapiuns"',
		259 'Geophagus "argyrostictus Aripuana"',
		260 'Geophagus "argyrostictus Curu�"',
		261 'Geophagus "argyrostictus Tapajos"',
		262 'Geophagus "argyrostictus Teles Pires"',
		263 'Geophagus "argyrostictus Trombetas"',
		264 'Geophagus "Cuwai"',
		265 'Geophagus "Cuyuni"',
		266 'Geophagus "Essequibo"',
		267 'Geophagus "Madeira"',
		268 'Geophagus "Maicuru"',
		269 'Geophagus "Porto Franco"',
		270 'Geophagus "Rio Are�es"',
		271 'Geophagus "Rio Negro 2"',
		272 'Geophagus "Takutu 1"',
		273 'Geophagus "Takutu 2"',
		274 'Geophagus "Tapajos 2"',
		275 'Geophagus "Tapajos Orange head"',
		276 'Geophagus "Xingu 1"',
		277 'Geophagus "Xingu 2"',
		278 'Geophagus "Yupukari"',
		279 Geophagus_abalios,
		280 Geophagus_altifrons,
		281 Geophagus_argyrostictus,
		282 Geophagus_brachybranchus,
		283 Geophagus_brokopondo,
		284 Geophagus_camopiensis,
		285 Geophagus_dicrozoster,
		286 Geophagus_gottwaldi,
		287 Geophagus_grammepareius,
		288 Geophagus_harreri,
		289 Geophagus_megasema,
		290 Geophagus_parnaibae,
		291 Geophagus_proximus,
		292 Geophagus_surinamensis,
		293 Geophagus_taeniopareius,
		294 Geophagus_winemilleri,
		295 'Guianacara "Branco"',
		296 'Guianacara "Essequibo"',
		297 'Guianacara "Siapa"',
		298 Guianacara_dacrya,
		299 'Guianacara "Trombetas"',
		300 Guianacara_cuyunii,
		301 Guianacara_geayi,
		302 Guianacara_oelemariensis,
		303 Guianacara_owroewefi,
		304 Guianacara_sphenozona,
		305 Guianacara_stergiosi,
		306 Gymnogeophagus_australis,
		307 Gymnogeophagus_balzanii,
		308 Gymnogeophagus_caaguazuensis,
		309 Gymnogeophagus_che,
		310 Gymnogeophagus_gymnogenys,
		311 Gymnogeophagus_labiatus,
		312 Gymnogeophagus_lacustris,
		313 Gymnogeophagus_meridionalis,
		314 Gymnogeophagus_rhabdotus,
		315 Gymnogeophagus_setequedas,
		316 Gymnogeophagus_tiraparae,
		317 Mazarunia_nsp2,
		318 Mazarunia_nsp1,
		319 Mazarunia_mazarunii,
		320 Mikrogeophagus_altispinosus,
		321 Mikrogeophagus_ramirezi,
		322 'Retroculus "Tocantins"',
		323 Retroculus_lapidifer,
		324 Retroculus_septentrionalis,
		325 Retroculus_xinguensis,
		326 'Satanoperca "jurupari Jaru"',
		327 'Satanoperca "jurupari Trombetas"',
		328 'Satanoperca "jurupari Negro-Alto Orinoco"',
		329 'Satanoperca "jurupari Red Lip"',
		330 'Satanoperca "jurupari Xingu"',
		331 Satanoperca_acuticeps,
		332 Satanoperca_daemon,
		333 Satanoperca_jurupari,
		334 Satanoperca_leucosticta,
		335 Satanoperca_lilith,
		336 Satanoperca_mapiritensis,
		337 Satanoperca__n_sp,
		338 Satanoperca_pappaterra,
		339 Satanoperca_Satanoperca_cf_daemon,
		340 Taeniacara_candidi,
		341 'Teleocichla "PI Xingu"',
		342 'Teleocichla "preta Xingu"',
		343 'Teleocichla "serrated PO Xingu"',
		344 Teleocichla_centisquama,
		345 Teleocichla_centrarchus,
		346 Teleocichla_cinderella,
		347 Teleocichla_gephyrogramma,
		348 Teleocichla_monogramma,
		349 Teleocichla_prionogenys,
		350 Teleocichla_proselytus;
	TREE EBL_testing_topology_all_species = (((322:1.0,323:1.0,324:1.0,325:1.0):1.0,(113:1.0,114:1.0,115:1.0,116:1.0,117:1.0,118:1.0,119:1.0,120:1.0,121:1.0,122:1.0,123:1.0,124:1.0,125:1.0,126:1.0,127:1.0):1.0):7.0,(((109:1.0,110:1.0):1.0,(111:1.0,112:1.0):1.0):6.0,((((320:1.0,321:1.0):1.0,(246:1.0,247:1.0,248:1.0,249:1.0,250:1.0):1.0):4.0,(((103:1.0,104:1.0,105:1.0,106:1.0):2.0,((128:1.0,129:1.0):1.0,(240:1.0,241:1.0,242:1.0,243:1.0,244:1.0,245:1.0):1.0):1.0):2.0,((306:1.0,307:1.0,308:1.0,309:1.0,310:1.0,311:1.0,312:1.0,313:1.0,314:1.0,315:1.0,316:1.0):3.0,((251:1.0,252:1.0,253:1.0,254:1.0):2.0,((258:1.0,259:1.0,260:1.0,261:1.0,262:1.0,263:1.0,264:1.0,281:1.0,286:1.0,287:1.0,288:1.0,293:1.0):1.0,(255:1.0,256:1.0,257:1.0,265:1.0,266:1.0,267:1.0,268:1.0,269:1.0,270:1.0,271:1.0,272:1.0,273:1.0,274:1.0,275:1.0,276:1.0,277:1.0,278:1.0,279:1.0,280:1.0,282:1.0,283:1.0,284:1.0,285:1.0,289:1.0,290:1.0,291:1.0,292:1.0,294:1.0):1.0):1.0):1.0):1.0):1.0):1.0,(((1:2.0,(107:1.0,108:1.0):1.0):1.0,(130:1.0,131:1.0,132:1.0,133:1.0,134:1.0,135:1.0,136:1.0,137:1.0,138:1.0,139:1.0,140:1.0,141:1.0,142:1.0,143:1.0,144:1.0,145:1.0,146:1.0,147:1.0,148:1.0,149:1.0,150:1.0,151:1.0,152:1.0,153:1.0,154:1.0,155:1.0,156:1.0,157:1.0,158:1.0,159:1.0,160:1.0,161:1.0,162:1.0,163:1.0,164:1.0,165:1.0,166:1.0,167:1.0,168:1.0,169:1.0,170:1.0,171:1.0,172:1.0,173:1.0,174:1.0,175:1.0,176:1.0,177:1.0,178:1.0,179:1.0,180:1.0,181:1.0,182:1.0,183:1.0,184:1.0,185:1.0,186:1.0,187:1.0,188:1.0,189:1.0,190:1.0,191:1.0,192:1.0,193:1.0,194:1.0,195:1.0,196:1.0,197:1.0,198:1.0,199:1.0,200:1.0,201:1.0,202:1.0,203:1.0,204:1.0,205:1.0,206:1.0,207:1.0,208:1.0,209:1.0,210:1.0,211:1.0,212:1.0,213:1.0,214:1.0,215:1.0,216:1.0,217:1.0,218:1.0,219:1.0,220:1.0,221:1.0,222:1.0,223:1.0,224:1.0,225:1.0,226:1.0,227:1.0,228:1.0,229:1.0,230:1.0,231:1.0,232:1.0,233:1.0,234:1.0,235:1.0,236:1.0,237:1.0,238:1.0,239:1.0,341:1.0,342:1.0,343:1.0,344:1.0,345:1.0,346:1.0,347:1.0,348:1.0,349:1.0,350:1.0):2.0):2.0,(((317:1.0,318:1.0,319:1.0):1.0,(295:1.0,296:1.0,297:1.0,298:1.0,299:1.0,300:1.0,301:1.0,302:1.0,303:1.0,304:1.0,305:1.0):1.0):2.0,(((331:1.0,332:1.0,335:1.0,339:1.0):1.0,(326:1.0,327:1.0,328:1.0,329:1.0,330:1.0,333:1.0,334:1.0,336:1.0,337:1.0,338:1.0):1.0):1.0,(340:2.0,(2:1.0,3:1.0,4:1.0,5:1.0,6:1.0,7:1.0,8:1.0,9:1.0,10:1.0,11:1.0,12:1.0,13:1.0,14:1.0,15:1.0,16:1.0,17:1.0,18:1.0,19:1.0,20:1.0,21:1.0,22:1.0,23:1.0,24:1.0,25:1.0,26:1.0,27:1.0,28:1.0,29:1.0,30:1.0,31:1.0,32:1.0,33:1.0,34:1.0,35:1.0,36:1.0,37:1.0,38:1.0,39:1.0,40:1.0,41:1.0,42:1.0,43:1.0,44:1.0,45:1.0,46:1.0,47:1.0,48:1.0,49:1.0,50:1.0,51:1.0,52:1.0,53:1.0,54:1.0,55:1.0,56:1.0,57:1.0,58:1.0,59:1.0,60:1.0,61:1.0,62:1.0,63:1.0,64:1.0,65:1.0,66:1.0,67:1.0,68:1.0,69:1.0,70:1.0,71:1.0,72:1.0,73:1.0,74:1.0,75:1.0,76:1.0,77:1.0,78:1.0,79:1.0,80:1.0,81:1.0,82:1.0,83:1.0,84:1.0,85:1.0,86:1.0,87:1.0,88:1.0,89:1.0,90:1.0,91:1.0,92:1.0,93:1.0,94:1.0,95:1.0,96:1.0,97:1.0,98:1.0,99:1.0,100:1.0,101:1.0,102:1.0):1.0):1.0):1.0):1.0):2.0):1.0):1.0):1.0;

END;
