# Supplementary material for: Diet-Morphology Correlations in the Radiation of South American Geophagine Cichlids (Perciformes: Cichlidae: Cichlinae)
Source: PLoS One. 2012 Apr 2;7(4):e33997. doi: 10.1371/journal.pone.0033997 (PMC3317448; doi:10.1371/journal.pone.0033997)
Supplement: File S6 — Datafile. Raw genus-level morphometric data used in Principal Components Analyses to evaluate morphological differentiation at the genus level as illustrated in Figure 2 of the main paper. (XLS) [file pone.0033997.s009.xls]

## Sheet: Sheet1
	Species	Catalogue number	Locality	SL	Head Length	Heah Height	Eye Position	Eye Diameter	Snout Length	Body depth	Peduncle depth	Peduncle length, ventrally	Mouth position
1	Acarichthys heckelii	ROM 85767	Pirara river, Guyana	77.1562	27.4701	25.5481	18.4614	7.0885	15.3406	34.1545	11.4573	11.8478	48.694
2	Acarichthys heckelii	ROM 85767	Pirara river, Guyana	65.8852	21.7822	19.997	15.5335	7.32897	11.8734	29.281	9.28422	9.38028	54
3	Acarichthys heckelii	ROM 85767	Pirara river, Guyana	75.3416	24.9239	22.908	17.3837	7.10904	14.493	31.9485	11.0791	13.0425	49.489
4	Acarichthys heckelii	ROM 85767	Pirara river, Guyana	74.8248	25.4892	25.4687	17.8407	7.3928	14.4222	31.8808	11.1731	11.2769	50.26
5	Acarichthys heckelii	ROM 85767	Pirara river, Guyana	71.4114	23.2707	22.6541	16.3701	7.34879	13.0956	32.4758	10.6193	11.2302	50.28
6	Apistogramma cacatuoides	ROM 56411	Amazonas river, Colombia	40.0086	13.8773	9.78131	7.07328	4.42011	5.0458	15.5006	7.04569	5.82192	48.175
7	Apistogramma cacatuoides	ROM 56411	Amazonas river, Colombia	38.2547	13.7254	10.0896	6.754	4.31097	6.34075	14.2389	6.37997	4.48449	42
8	Apistogramma cf steindachneri	ROM 85746	Rupununi savannas, Guyana	31.3969	11.7567	7.74976	5.0458	3.43404	4.73053	12.1624	5.40552	4.12374	47.415
9	Apistogramma eunotus	ROM 56457	Amazonas river, Colombia	32.0593	10.5665	7.3873	5.69122	3.86948	4.15475	11.268	5.14129	4.69127	45.654
10	Apistogramma eunotus	ROM 56457	Amazonas river, Colombia	27.7857	9.5935	5.96813	4.25282	3.3744	3.30287	10.2044	4.34692	3.7158	48.483
11	Apistogramma eunotus	ROM 56457	Amazonas river, Colombia	41.9235	14.1787	9.71845	6.37423	4.35256	5.06125	17.1936	7.47956	5.54798	48.814
12	Apistogramma hoignei	MCNG13636	Caño El Pozuelo, Venezuela	29.3405	9.89911	6.79658	4.72873	2.87696	3.88392	10.6397	4.77089	2.85987	46.404
13	Apistogramma hoignei	MCNG28647	Caño Maporal, Venezuela	29.4329	9.3758	6.81507	4.66868	3.15379	3.49149	11.0989	5.26036	3.25489	48.638
14	Apistogramma hoignei	MCNG28566	Caño Caicara, Venezuela	33.9616	10.85	8.06078	5.70005	3.24996	4.26349	13.1711	5.44449	4.53652	45.149
15	Apistogramma hoignei	MCNG37302	Caura river, Venezuela	28.1325	9.4132	6.34899	4.48204	3.53574	3.73528	9.66876	4.56444	3.90507	42.184
16	Apistogramma sp "spot up"	ROM 86002	Rupununi river, Guyana	31.5585	11.6175	8.2522	5.7943	3.88305	4.55041	12.0328	5.54752	3.47098	43.273
17	Apistogramma sp "spot up"	ROM 86002	Rupununi river, Guyana	33.6473	12.0364	8.27018	6.17288	3.79986	5.13683	12.2802	5.77504	4.09509	41.405
18	Apistogramma sp "spot up"	ROM 86002	Rupununi river, Guyana	28.4011	10.5384	7.01409	4.64982	3.53391	4.27359	10.8158	5.03659	2.75025	47.018
19	Apistogramma urteagai	ROM 76893	Madre de Dios, Peru	38.2874	12.9267	9.64253	6.35221	4.00889	5.54167	14.5957	6.66621	4.17813	48.44
20	Apistogramma urteagai	ROM 76893	Madre de Dios, Peru	35.6395	11.9822	8.56035	5.31602	3.83302	4.95675	13.8749	6.40029	4.0211	49.759
21	Apistogramma urteagai	ROM 82787	Madre de Dios, Peru	29.285	9.77471	6.8802	4.4817	3.30348	3.84855	11.0453	5.25063	3.37217	53.469
22	Apistogramma urteagai	ROM 82787	Madre de Dios, Peru	26.3344	9.10813	5.94475	4.22991	3.20707	3.53194	9.74025	4.46583	3.27624	48.931
23	Astronotus ocellatus	ROM 71987	Ontario introduced	149.073	59.8024	48.161	31.0467	13.0731	22.1171	75.7463	25.6017	13.8036	44.308
24	Astronotus ocellatus	ROM 55447	Yarina Cocha, Peru	99.6936	37.6979	25.7714	17.2883	9.06613	13.9814	48.1225	16.9698	7.27064	42.672
25	Astronotus sp	MCNG4994	Fernando Corrales module, Venezuela	192.16	66.4568	55.9292	34.0848	15.2212	25.2508	98.264	32.9368	15.682	52.005
26	Astronotus sp	MCNG1675	Arismendi, Barinas, Venezuela	203.411	72.1546	56.2812	37.0925	16.2625	28.3404	98.3442	35.12	10.3792	44.222
27	Astronotus sp	MCNG43792	Caño Caicara, Venezuela	178.11	58.6784	45.0014	31.0832	12.1648	20.9527	82.5674	28.1157	13.3316	44.894
28	Astronotus sp	MCNG5921	Caño Uvericas, Venezuela	199.422	66.3096	53.406	36.0004	15.4	26.6008	89.2036	35.4052	14.1152	43.942
29	Astronotus sp	MCNG10112	Caño Maporal, Venezuela	222.549	78.7008	64.6061	40.8673	18.4229	30.2731	104.013	37.0082	15.6718	42.693
30	Biotodoma cupido	ROM 85769	Rupununi river, Guyana	97.1991	30.0273	31.8079	22.0226	10.6923	16.8034	44.4835	14.5558	15.2184	50.57
31	Biotodoma cupido	ROM 85769	Rupununi river, Guyana	93.2121	28.8921	31.8079	21.4391	9.88644	15.7739	44.0261	14.5558	13.8114	50.57
32	Biotodoma wavrini	MCNG38330	Manipitare river, Venezuela	98.8052	31.6641	31.96	21.6715	10.6849	17.6973	43.9288	14.2888	14.9923	53.379
33	Biotodoma wavrini	MCNG22905	Ventuari river, Venezuela	99.4577	27.7995	28.7212	20.5816	8.02419	14.6516	43.1402	13.954	14.9856	50.584
34	Biotodoma wavrini	MCNG20037	Caño La Pica, Venezuela	84.9412	24.5782	24.1443	16.0908	8.45883	12.5483	34.8256	11.9121	13.3761	49.392
35	Biotodoma wavrini	MCNG38645	Emoni river, Venezuela	97.7503	29.2905	30.4505	21.173	10.0005	15.4978	43.7846	14.2346	14.707	51.322
36	Biotodoma wavrini	MCNG37230	Caño Duapo, Venezuela	107.157	31.3558	29.6339	19.3587	9.82358	17.2488	45.781	15.4133	17.3988	51.417
37	Biotoecus dicentrarchus	MCNG21792	Cinaruco river, Venezuela	33.4596	10.4044	6.75143	4.93665	3.62869	5.65461	8.14344	3.83982	6.51055	36.191
38	Biotoecus dicentrarchus	MCNG33212	Paso Acosta lagoon, Venezuela	34.9612	10.5831	6.4291	4.91611	3.3193	5.04279	7.94171	3.40577	8.51399	32.932
39	Biotoecus dicentrarchus	MCNG33212	Paso Acosta lagoon, Venezuela	34.9387	10.5176	6.42418	4.93684	3.35456	5.15835	8.00937	3.42013	8.47114	34.198
40	Biotoecus dicentrarchus	MCNG39950	Cinaruco river, Venezuela	30.6362	8.70187	5.71452	3.93692	3.39687	4.31786	7.04922	3.49261	5.38602	36.28
41	Biotoecus dicentrarchus	MCNG39950	Cinaruco river, Venezuela	29.1513	7.2968	5.09459	3.61639	2.86307	3.96229	6.8553	3.05087	3.99399	35.395
42	Cichla melaniae	ROM 84283	Iriri river, Brazil	195.727	65.6929	40.2038	30.4092	13.1636	32.366	58.6376	24.0449	35.3132	32.499
43	Cichla ocellaris	ROM 86140	Pirara river, Guyana	223.056	68.7287	44.3633	37.1707	13.3712	30.7072	68.0276	28.3217	37.1676	36.651
44	Cichla ocellaris	ROM 86140	Pirara river, Guyana	215.081	67.5446	41.7205	35.1325	12.521	26.5785	63.156	26.2272	42.5222	32.678
45	Cichla ocellaris	ROM 85738	Rupununi river, Guyana	199.07	59.9328	40.8636	32.1922	12.1512	23.1119	64.888	23.3157	38.9321	33.561
46	Cichla ocellaris	ROM 86212	Rupununi river, Guyana	222.735	70.9803	46.0036	35.8077	14.1544	30.8094	71.6057	27.8995	39.3431	34.323
47	Cichla ocellaris	ROM 86212	Rupununi river, Guyana	197.109	62.8729	40.9544	32.1117	11.9271	26.5335	59.2201	24.6588	34.2897	34.759
48	Cichla orinocensis	MCNG43956	Caño Caicara, Venezuela	209.39	67.3522	43.4714	33.8784	14.0816	29.1845	64.9008	24.9114	33.88	38.746
49	Cichla orinocensis	MCNG1769	Caño Macaurel, Venezuela	188.552	57.48	40.2496	32.2156	9.6332	25.0288	62.2928	24.6812	24.0208	37.727
50	Cichla temensis	ROM 86127	Pirara river, Guyana	226.337	70.2329	41.398	33.0233	11.8627	26.7442	64.8837	26.0631	48.0338	35.941
51	Cichla temensis	MCNG12265	Siapa river, Venezuela	229.5	70.8666	41.8396	30.6259	12.5991	31.6097	60.4623	26.869	45.4773	33.805
52	Cichla temensis	MCNG1857	Hato santiago, Venezuela	224.951	73.2687	44.7145	33.9008	12.657	32.6623	63.5038	26.9957	35.323	33.673
53	Cichlasoma amazonarum	ROM 56322	Amazonas river, Colombia	66.5592	24.3036	20.7327	13.2891	7.10871	9.4159	34.6253	13.3314	4.48318	55.439
54	Cichlasoma amazonarum	ROM 55455	Yarina Cocha, Peru	51.0642	19.1009	15.1708	9.87627	6.37195	7.67577	25.403	10.1723	3.5011	54.974
55	Cichlasoma amazonarum	ROM 83951	Cocha Cashu, Manu, Peru	86.7387	32.8028	28.7933	19.5745	8.79478	13.6821	43.493	16.252	6.52114	51.182
56	Cichlasoma amazonarum	ROM 82893	Rio Tambopata, Peru	63.6398	24.047	20.8226	12.7318	7.58315	10.1427	34.2773	12.4681	4.70369	54.608
57	Cichlasoma amazonarum	ROM 56322	Amazonas river, Colombia	79.8143	27.2925	24.3355	16.4406	8.26982	10.1522	39.8791	15.9806	6.04952	59.39
58	Cichlasoma bimaculatum	ROM 66564	Moruka-Pomeroon rivers, Guyana	78.0352	28.1241	25.0883	16.8746	7.60212	11.696	42.5059	15.1822	5.62196	53.973
59	Cichlasoma bimaculatum	ROM 66564	Moruka-Pomeroon rivers, Guyana	86.6302	30.6286	27.1579	18.7562	7.95066	12.6052	44.8081	16.9715	7.37237	54.635
60	Cichlasoma bimaculatum	ROM 66564	Moruka-Pomeroon rivers, Guyana	89.6912	28.9162	26.274	18.9189	8.33405	11.3708	48.1281	17.4487	6.6133	57.225
61	Cichlasoma bimaculatum	ROM 36564	Trenches around Georgetown, Guyana	116.245	41.0523	39.8541	26.2739	10.5372	18.3935	61.1784	22.4019	7.40306	55.267
62	Cichlasoma bimaculatum	ROM 36564	Trenches around Georgetown, Guyana	88.7845	31.0629	27.3743	19.4025	8.57231	12.7345	45.8329	16.1877	7.30749	52.518
63	Cichlasoma boliviense	ROM 76285	Rio Madre de Dios, Peru	78.7801	28.8291	25.0842	17.3189	8.48662	11.7007	38.684	15.4411	6.77917	52.015
64	Cichlasoma boliviense	ROM 76289	Rio Beni, Peru	90.1833	32.0483	25.6642	18.4821	9.06653	11.586	45.2655	17.2644	6.66301	57.127
65	Cichlasoma boliviense	ROM 76289	Rio Beni, Peru	81.62	31.778	25.4515	17.5231	9.24994	12.6132	41.6221	15.8529	5.54227	52.974
66	Cichlasoma orinocense	MCNG37617	Caño Caicara, Venezuela	77.8416	26.6133	23.4643	15.3538	7.24387	10.0787	40.3953	15.3148	3.83153	54.182
67	Cichlasoma orinocense	MCNG7132	Socopo Viejo river, Venezuela	100.427	36.3752	32.8657	22.6557	9.46618	15.6353	50.8411	19.5775	6.56094	54.229
68	Cichlasoma orinocense	MCNG26950	Caño El Rosario, Venezuela	76.3202	25.4421	21.7606	15.68	7.44048	9.60128	41.3613	14.8835	3.63184	52.7
69	Cichlasoma orinocense	MCNG16799	Caño S of El Pilar, Venezuela	62.848	22.7392	18.9258	13.1334	6.95359	9.68875	30.3189	12.5003	4.62531	53.33
70	Cichlasoma orinocense	MCNG13944	Prestamo near Mantecal, Venezuela	88.5234	32.1347	28.4267	19.9209	7.88352	13.0953	45.2823	17.6598	4.28818	53.817
71	Crenicichla cf alta	ROM 86057	Rupununi savannas, Guyana	136.639	49.3902	19.0186	13.758	9.2501	20.3979	32.2535	17.0152	14.1078	26.848
72	Crenicichla cf alta	ROM 86057	Rupununi savannas, Guyana	116.435	40.5994	15.0079	11.2188	8.16831	15.8565	26.2129	13.1719	11.707	24.778
73	Crenicichla frenata	UWI 96.08.2	Cunupia, Trinidad and Tobago	205.045	64.4702	29.8442	21.4901	11.8889	22.9723	58.9901	27.1926	22.8406	23.032
74	Crenicichla frenata	UWI 96.01.30	Matura river, Trinidad and Tobago	150.027	47.1597	19.947	15.4216	8.45493	17.6328	38.1006	19.6341	16.4349	22.962
75	Crenicichla frenata	UWI 96.8.15	Tompure river, Trinidad and Tobago	150.421	47.6641	20.514	15.1889	8.68759	18.0664	37.9668	17.7059	17.1162	26.091
76	Crenicichla frenata	UWI 73.4.2	Curamata river, Trinidad and Tobago	164.285	53.499	22.8924	15.7396	8.57268	18.7507	41.6252	21.3459	16.747	22.714
77	Crenicichla frenata	UWI 96.06.27	Santa Cruz river, Trinidad and Tobago	150.514	49.6546	20.2815	14.5123	9.57472	17.7417	35.6209	18.2185	17.2023	20.151
78	Crenicichla geayi	MCNG13787	Chorreron river, Venezuela	106.15	33.2728	12.7132	9.16057	6.16901	13.4581	23.0992	12.1622	12.2197	22.992
79	Crenicichla geayi	MCNG13801	Caño near Apartaderos, Venezuela	93.9157	29.8097	11.5243	8.00057	6.57429	11.4286	19.8097	11.6331	11.3169	23.608
80	Crenicichla geayi	MCNG14447	Caño Jobal, Venezuela	112.402	36.5773	15.7566	10.1899	6.32036	13.3986	25.3805	14.9062	12.5943	33.44
81	Crenicichla geayi	MCNG27298	Caño Maraca, Venezuela	133.938	45.2642	19.5901	15.2276	9.43662	17.0515	31.8623	19.0146	11.629	28.324
82	Crenicichla geayi	MCNG6482	Quinimari river, Venezuela	129.164	39.2118	16.7611	12.6769	6.21155	17.1831	25.6341	16.3003	13.2425	26.67
83	Crenicichla lepidota	ROM 67355	Tagatija-Mi, Paraguay	92.1099	33.1616	14.0073	9.90994	6.95664	12.7583	23.8977	11.5904	10.9358	27.93
84	Crenicichla Orinoco-lugubris	MCNG22877	Caño Tabaro, Venezuela	217.376	68.0575	31.7104	23.1288	11.4583	29.7983	51.6771	25.2092	22.7158	21.565
85	Crenicichla Orinoco-lugubris	MCNG40290	Cinaruco river, Venezuela	184.689	53.1243	23.5513	16.6632	8.54989	21.458	42.2912	21.5034	22.4953	27.568
86	Crenicichla Orinoco-lugubris	MCNG10998	Caño Agua Blanca, Venezuela	230.98	68.5374	34.0434	24.6847	12.3421	27.454	58.7621	30.2196	24.543	28.558
87	Crenicichla Orinoco-lugubris	MCNG40251	Cinaruco river, Venezuela	233.212	66.3645	32.4804	24.0955	13.0678	29.2188	55.5555	28.6041	31.84	22.363
88	Crenicichla Orinoco-lugubris	MCNG26453	Cinaruco river, Venezuela	183.093	52.4412	22.5	17.7083	10.4167	21.875	40.8338	19.6729	21.0663	24.222
89	Crenicichla Orinoco-wallacii	MCNG30065	Guri camp, Venezuela	56.8904	16.1997	6.64439	4.87255	4.55615	6.89751	9.55552	5.32159	7.68294	25.115
90	Crenicichla Orinoco-wallacii	MCNG38137	Caño Buridajow, Venezuela	44.2939	13.3199	5.29427	3.4456	3.73955	5.4628	8.10974	4.20254	6.24242	26.73
91	Crenicichla Orinoco-wallacii	MCNG40952	Cinaruco river, Venezuela	51.4583	14.177	5.88593	4.2404	4.11382	5.63315	9.93646	4.74836	7.34399	25.366
92	Crenicichla Orinoco-wallacii	MCNG4513	Caño W of Buena Vista, Venezuela	48.9875	14.9367	6.01266	4.05063	4.24481	6.64557	8.29114	4.62418	6.27089	25.01
93	Crenicichla Orinoco-wallacii	MCNG4509	Riecito river, Venezuela	46.5504	13.2077	5.03145	3.33333	3.64994	5.2834	7.86189	4.33962	5.88277	24.428
94	Crenicichla reticulata	ANSP179089	Rupununi river, Guyana	85.8462	27.3453	11.8593	9.02699	6.3723	10.5314	18.6726	10.9738	9.64602	32.219
95	Crenicichla reticulata	ANSP 179090	Rupununi river, Guyana	78.1083	24.9551	10.631	7.02703	5.85586	9.36937	16.6706	9.82024	8.82928	33.962
96	Crenicichla saxatilis	ROM66575	Waini river, Guyana	123.078	42.1184	16.6301	10.5133	7.33333	15.6331	28.6118	15.0401	16.673	28.688
97	Crenicichla saxatilis	ROM 66544	Waini river, Guyana	136.853	45.54	18.7288	14.5208	9.1124	16.7716	35.5935	17.0582	13.8821	24.346
98	Crenicichla saxatilis	ROM 22105	Onverwagt, Guyana	125.299	43.4113	18.4184	13.1641	7.64373	18.0295	30.2878	15.9347	13.4883	22.041
99	Crenicichla saxatilis	ROM 22105	Onverwagt, Guyana	122.346	39.2472	15.9108	11.1134	7.14341	15.9948	29.086	15.5842	13.6919	23.711
100	Crenicichla sedentaria	ROM 55468	Llullapichis drainage, Peru	78.2698	27.2397	9.46352	6.72379	6.19144	11.4088	14.6821	9.13037	10.9794	24.052
101	Crenicichla sedentaria	ROM 55468	Llullapichis drainage, Peru	63.5439	21.7768	8.56784	6.66398	4.64232	8.98488	11.7216	7.14067	8.40621	24.521
102	Crenicichla sedentaria	ROM 55463	Llullapichis drainage, Peru	72.6736	23.7592	7.9241	5.66112	4.77594	8.8091	13.816	8.90039	10.1946	22.108
103	Crenicichla sedentaria	ROM 55466	Huambo river, Peru	60.9452	19.3982	6.96214	4.58196	4.34247	7.38009	11.1296	7.02035	9.75733	23.046
104	Crenicichla sedentaria	ROM 55466	Huambo river, Peru	60.3413	19.0407	6.78449	4.78383	4.49801	7.19444	11.7337	7.0239	9.23647	26.685
105	Crenicichla semicincta	ROM 84055	Rio Manu, Peru	74.2991	27.1978	10.2665	7.83548	5.85371	10.8129	19.0974	9.45771	8.73692	27.767
106	Crenicichla sveni	MCNG4517	Caño Caripito, Venezuela	107.115	34.5023	14.9321	10.7051	6.90282	13.9445	25.6341	12.9586	11.0758	25.902
107	Crenicichla sveni	MCNG1768	Caño Macaurel, Venezuela	122.115	37.2757	17.0006	11.2894	7	15.572	27.7203	14.9557	11.3757	29.095
108	Crenicichla sveni	MCNG13550	Caño Caicara, Venezuela	138.908	48.3665	22.68	16.0589	8.4507	20.0006	33.8054	19.2977	15.618	27.72
109	Crenicichla sveni	MCNG7990	Caño Bucarito, Venezuela	122.468	38.7669	17.3617	12.9197	7.64389	15.8431	28.3364	15.3006	11.285	26.283
110	Crenicichla sveni	MCNG18623	Socopo Viejo river, Venezuela	206.135	65.9814	32.2414	25.8645	11.2083	27.2414	54.6555	26.7531	23.4234	22.505
111	Dicrossus filamentosus	MCNG42033	Caño Buridajow, Venezuela	32.4244	9.09841	5.69725	3.93525	3.4078	3.6478	8.36071	3.81931	4.75299	44.388
112	Dicrossus filamentosus	MCNG35175	Pasiba river, Venezuela	28.9214	8.92124	5.47733	3.7347	3.44802	3.693	8.21618	3.56852	4.9306	47.539
113	Dicrossus filamentosus	MCNG35175	Pasiba river, Venezuela	27.7522	8.23285	5.61409	3.88378	3.20697	3.54518	7.94577	3.38202	4.85728	43.057
114	Dicrossus filamentosus	MCNG42298	Pasimoni river, Venezuela	34.6652	10.0847	6.13457	4.16051	3.90841	4.41488	9.20249	3.94976	6.26516	44.762
115	Dicrossus filamentosus	MCNG42298	Pasimoni river, Venezuela	29.8739	9.02528	5.80635	3.85679	3.09347	4.02547	8.55915	3.55947	4.89913	42.638
116	Dicrossus maculatus	ROM Uncatalogued	Aquarium	29.9868	9.33506	5.85739	3.37914	3.83261	3.66598	8.15965	3.85757	4.9572	54.602
117	Dicrossus maculatus	ROM Uncatalogued	Aquarium	28.7689	9.1592	5.96868	3.68468	4.32702	3.74059	8.2528	3.80933	4.90404	55.584
118	Dicrossus maculatus	ROM Uncatalogued	Aquarium	31.7575	10.2166	6.30259	4.0404	4.47477	3.94745	8.62722	4.31674	4.84342	52.232
119	Dicrossus maculatus	ROM Uncatalogued	Aquarium	28.4477	8.87116	5.25178	3.04186	3.78682	3.6502	7.36482	3.52756	4.11706	49.398
120	Dicrossus maculatus	ROM Uncatalogued	Aquarium	26.2165	8.41361	6.00474	4.32839	3.5405	3.6577	7.07155	3.32241	4.92594	51.26
121	Geophagus abalios	MCNG33851	Aricagua lagoon, Venezuela	161.368	53.37	55.0768	40.7423	12.2509	32.5307	69.443	20.8422	28.5829	59.694
122	Geophagus abalios	MCNG31133	Orisnera lagoon, Venezuela	137.683	44.5114	47.4525	33.7306	10.7863	27.4537	56.4925	17.6482	27.0937	52.284
123	Geophagus abalios	MCNG37650	Cinaruco river, Venezuela	181.412	58.5245	55.2531	39.7102	13.1012	34.7665	79.0457	20.8804	34.8653	55.224
124	Geophagus abalios	MCNG30680	Aguaro river, Venezuela	201.124	61.0392	68.754	49.132	15.618	37.3208	87.1148	27.1448	39.5336	57.609
125	Geophagus abalios	MCNG33211	Paso Acosta lagoon, Venezuela	150.145	49.864	52.4711	38.0915	12.0548	28.7704	67.1253	20.2762	28.6524	54.596
126	Geophagus altifrons	INPA 14698	Uatumã river, Brazil	189.791	62.3748	65.6965	48.1506	15.9397	38.3449	81.6206	25.3149	38.5559	53.246
127	Geophagus altifrons	INPA 14698	Uatumã river, Brazil	187.508	63.9564	65.2143	50.7824	15.6181	37.6541	81.3894	24.5719	34.3015	56.14
128	Geophagus altifrons	INPA 14698	Uatumã river, Brazil	192.552	66.234	64.0245	47.6998	16.6208	40.4837	78.5368	23.2326	33.0451	54.797
129	Geophagus altifrons	INPA 14698	Uatumã river, Brazil	185.514	60.7153	61.6429	44.6306	15.3434	37.6578	77.6382	22.7423	35.5848	52.009
130	Geophagus altifrons	INPA 14698	Uatumã river, Brazil	168.364	56.739	55.9125	41.1319	14.5384	34.4168	70.4679	21.425	31.7223	54.994
131	Geophagus brasiliensis	MCP 18976	Uruguai river, Brazil	136.89	43.9036	43.9153	32.4195	10.1512	22.5774	64.0466	21.1951	18.006	52.407
132	Geophagus brasiliensis	MCP 18976	Uruguai river, Brazil	128.801	42.0489	40.105	31.0869	10.8807	22.6231	59.5448	19.7071	18.8695	50.908
133	Geophagus brasiliensis	MCP 18976	Uruguai river, Brazil	130.941	43.9669	41.3967	29.2094	10.4109	23.3449	58.4516	20.1928	19.7268	50.718
134	Geophagus crassilabris	FMNH 29188	Upper Rio Chagres, Panama	154.748	57.9218	49.4112	34.7739	10.7942	32.3002	61.4022	22.7731	24.1411	50.77
135	Geophagus crassilabris	FMNH 29188	Upper Rio Chagres, Panama	112.267	38.5866	33.6554	25.3956	8.89595	21.2041	43.641	15.7721	17.629	49
136	Geophagus crassilabris	FMNH 8142	Canal Zone reservoir creek, Panama	104.116	36.8858	33.206	22.3291	9.63145	20.6375	43.6094	15.7893	17.6153	47.909
137	Geophagus crassilabris	FMNH 8139	Rio Frijoles, Panama	98.1063	35.4014	28.4458	20.9011	8.56954	18.5206	39.7441	14.095	17.0558	50.241
138	Geophagus crassilabris	FMNH 8140	Rio Mandingo, Panama	91.5343	34.4315	25.3527	19.0671	7.77013	19.3076	36.246	12.8126	12.8581	46.352
139	Geophagus dicrozoster	MCNG21599	Nichare river, Venezuela	184.724	61.8935	63.4959	44.9539	15.9392	37.7902	78.3041	22.8588	32.2302	52.426
140	Geophagus dicrozoster	MCNG36629	Caura river, Venezuela	163.41	51.4688	53.3533	38.3612	13.5433	30.4175	68.5529	20.6417	30.6733	53.323
141	Geophagus dicrozoster	MCNG41487	Cinaruco river, Venezuela	160.077	48.5065	50.3865	36.0318	12.9363	26.609	66.9294	20.3069	34.1898	54.113
142	Geophagus dicrozoster	MCNG36808	Caroni river, Venezuela	158.343	46.7506	49.2445	34.9576	11.4359	28.3857	63.3208	20.2988	34.3518	49.118
143	Geophagus dicrozoster	MCNG20143	Cinaruco river, Venezuela	198.165	63.2657	62.4502	48.5718	13.0755	42.449	79.7959	23.8853	38.2816	45.477
144	Geophagus harreri	ANSP 187130	Lawa river, Suriname	124.89	46.0102	39.8491	31.0843	11.3953	29.8518	48.4845	16.0424	19.5141	48.188
145	Geophagus harreri	ANSP 187136	Litanie river, Suriname	166.546	59.8344	57.975	41.0341	13.733	38.3111	70.5289	22.8028	27.0916	50.07
146	Geophagus pellegrini	FMNH 58594	Istmina, Colombia	103.027	38.5323	29.5158	22.6191	10.1573	21.7966	39.7941	13.9757	16.041	45.867
147	Geophagus pellegrini	FMNH 58594	Istmina, Colombia	82.1575	27.4232	22.8648	18.0321	7.70532	13.1665	34.27	11.7611	12.7455	52.367
148	Geophagus pellegrini	FMNH 58587	Boca de Certegai, Colombia	109.73	40.2877	36.2353	24.1092	10.4819	22.8345	45.0982	14.8707	16.1964	50.904
149	Geophagus pellegrini	FMNH 58587	Boca de Certegai, Colombia	108.593	37.8773	33.2807	24.5341	10.2666	20.9616	44.7433	15.3692	15.7761	47.813
150	Geophagus steindachneri	FMNH 58582	Soplaviento, Colombia	95.9679	33.7103	29.7109	21.9996	7.47705	18.2953	43.4611	15.6076	13.4915	47.272
151	Geophagus steindachneri	MCNG33384	Chachiri river, Venezuela	80.354	30.0803	23.5175	17.3649	7.75175	14.7619	35.0321	13.1106	10.9587	51.18
152	Geophagus steindachneri	MCNG33384	Chachiri river, Venezuela	83.8654	33.0489	27.628	20.3283	7.86379	17.2516	38.6347	14.4062	10.2387	51.48
153	Geophagus winemilleri	INPA 12062	Jaú river, Brazil	215.227	67.5481	68.0639	51.356	16.5419	40.149	87.1911	24.9946	41.6185	52.808
154	Geophagus winemilleri	INPA 3168	Vaupés river, Brazil	205.077	68.0337	67.6463	48.5353	16.3272	42.1702	82.5256	26.3836	33.7792	50.575
155	Geophagus winemilleri	INPA 3176	Rio Negro, Brazil	181.806	54.232	58.7709	41.2449	16.1394	33.2663	78.4219	22.1923	33.3929	53.875
156	Geophagus winemilleri	INPA 4936	Rio Negro, Brazil	193.211	60.9163	64.9202	46.6164	16.0247	37.2316	86.0298	23.5538	32.5143	49.345
157	Geophagus winemilleri	INPA 4936	Rio Negro, Brazil	186.89	61.3411	63.3035	42.8579	14.8846	36.9042	79.7646	22.1895	35.4624	56.823
158	Guianacara stergiosi	MCNG34395	Caroni river, Venezuela	70.2059	24.2499	25.8952	19.0556	8.94646	12.3133	32.8257	11.665	10.0431	63.57
159	Guianacara stergiosi	MCNG34152	Guri dam, Venezuela	67.673	23.5151	24.4146	18.1084	6.66676	13.2435	31.2614	11.0824	8.34	52.572
160	Guianacara stergiosi	MCNG36989	El Espiritu river, Venezuela	69	22.0306	26.5669	18.2333	6.41306	12.8344	32.1739	11.3342	9.37417	61.519
161	Guianacara stergiosi	MCNG34152	Guri dam, Venezuela	65.3314	23.3335	22.7057	17.6635	5.85595	14.0568	31.4427	10.5408	9.65784	49.845
162	Guianacara stergiosi	MCNG30017	Guri camp, Venezuela	60.1868	20.4189	21.1541	15.9511	6.3527	11.4262	27.3862	9.20514	8.20243	53.966
163	Guianacara takutu	ROM 85721	Pirara river, Guyana	57.0042	19.0474	18.2885	13.8227	6.80585	9.78281	24.9893	9.35692	7.90345	53.268
164	Guianacara takutu	ROM 85721	Pirara river, Guyana	54.9676	18.504	17.0241	13.0822	6.51146	9.68176	24.5728	9.15821	5.95852	55.562
165	Guianacara takutu	ROM 85721	Pirara river, Guyana	57.8057	19.2269	17.6602	13.6522	6.72328	9.72586	24.5711	9.66381	8.2223	55.101
166	Gymnogeophagus rhabdotus	MCP 18662	Rio Jacui, Brazil	70.5148	25.5449	21.9229	16.1805	7.12028	13.1784	32.3532	12.1791	10.0135	46.263
167	Gymnogeophagus rhabdotus	MCP 18662	Rio Jacui, Brazil	80.1654	29.298	27.3163	19.1796	7.94599	15.4481	37.7011	13.5228	10.0495	48.244
168	Gymnogeophagus rhabdotus	MCP 18662	Rio Jacui, Brazil	76.7598	29.7834	25.6703	18.6888	7.7355	15.8163	35.2613	13.6265	10.4105	45.935
169	Gymnogeophagus rhabdotus	MCP 9016	Rio Jacui, Brazil	73.8819	26.6043	22.7092	16.4196	7.37658	13.8483	32.277	12.1741	8.75619	49.728
170	Gymnogeophagus rhabdotus	MCP 9016	Rio Jacui, Brazil	85.7357	31.8912	27.4213	19.6697	7.86246	16.7033	38.811	15.4986	12.3907	47.637
171	Hoplarchus psittacus	MCNG21786	Cinaruco river, Venezuela	187.031	66.4108	65.0028	44.4004	14.866	37.2048	83.402	28.7004	24.7296	56.152
172	Hoplarchus psittacus	MCNG40997	Cinaruco river, Venezuela	217.68	73.3661	77.6735	54.4624	17.2747	36.5102	99.5567	33.8257	24.909	60.548
173	Hoplarchus psittacus	MCNG1886	Aguaro river, Venezuela	194.733	68.842	69.8644	48.0104	15.8316	36.02	91.2264	30.6528	18.5784	52.09
174	Hoplarchus psittacus	MCNG26455	Cinaruco river, Venezuela	145.115	53.3673	53.7718	34.8145	12.8633	26.814	69.4057	23.5521	18.3541	58.759
175	Hoplarchus psittacus	MCNG18770	Las Majaguas dam, Venezuela	169.887	61.078	60.3424	41.7045	12.6547	32.0727	80.9298	25.9833	16.1857	53.957
176	Mazarunia mazaruni	ROM 83869	Mazaruni river, Guyana	47.6151	15.8502	12.327	7.86189	4.46585	7.2956	19.8746	6.72956	5.54208	49.743
177	Mazarunia mazaruni	ROM 83869	Mazaruni river, Guyana	47.4416	15.3906	12.3612	7.35278	4.56253	7.10017	19.5371	6.97818	6.28454	50.749
178	Mazarunia mazaruni	ROM 83869	Mazaruni river, Guyana	39.7677	13.527	9.73455	6.06849	4.48792	6.06817	15.8662	5.8799	5.71868	46.86
179	Mesonauta egregius	MCNG4459	Fernando Corrales module, Venezuela	63.1047	22.5581	21.7831	14.186	6.89969	12.1705	35.5816	14.2991	2.38806	50.346
180	Mesonauta egregius	MCNG7142	Socopo Viejo river, Venezuela	66.3409	22.6148	21.1851	14.5198	7.54134	11.4253	37.7683	15.4446	2.73588	47.515
181	Mesonauta egregius	MCNG30443	Caroni river, Venezuela	66.3311	22.5012	21.4069	14.1425	7.13031	11.5628	37.1147	14.455	3.43484	51.805
182	Mesonauta egregius	MCNG31725	Aguas Muertas river, Venezuela	65.1621	23.0647	22.9852	14.7589	7.10097	12.4194	36.8548	14.776	2.58194	49.725
183	Mesonauta insignis	ROM 84976	Rio Cinaruco, Venezuela	78.9558	26.7151	23.6396	15.4183	8.59576	13.5292	41.1711	14.9189	4.11508	47.966
184	Mesonauta insignis	ROM 84976	Rio Cinaruco, Venezuela	60.9767	22.696	19.094	12.158	6.94373	12.5179	34.9451	12.6993	3.03802	45.996
185	Mikrogeophagus ramirezi	MCNG28191	Caño Maporal, Venezuela	34.0136	10.5471	9.09988	5.41411	3.89299	4.6988	14.7242	6.15068	4.89677	50.243
186	Mikrogeophagus ramirezi	MCNG42966	Near Mantecal, Venezuela	30.4638	10.1333	8.21661	5.23553	3.74486	4.51566	13.8802	5.49085	4.19116	49.255
187	Mikrogeophagus ramirezi	MCNG32837	Aguaro river, Venezuela	32.6078	10.6793	8.52073	5.42782	3.8157	5.0007	13.0988	5.21337	4.96117	49.768
188	Mikrogeophagus ramirezi	MCNG14350	Caño near Calabozo, Venezuela	29.7923	8.89834	7.49681	4.64512	3.57843	4.13297	12.4013	5.15319	4.27428	51.543
189	Mikrogeophagus ramirezi	MCNG37193	Agua Linda lagoon, Venezuela	32.6195	9.87546	7.86003	4.74872	3.78367	4.20355	13.5757	5.21284	5.22922	47.726
190	Retroculus lapidifer	ROM 84142	Urauaçu, Brazil	95.8129	33.1254	22.9557	18.6946	8.69433	19.2147	32.6042	14.6075	15.5667	47.471
191	Retroculus lapidifer	ROM 84142	Urauaçu, Brazil	101.31	31.1073	23.6011	18.8418	8.96486	16.5776	34.2728	14.5786	15.8575	46.984
192	Retroculus lapidifer	ROM 84145	Rio das Mortes, Brazil	144.953	50.8055	36.5403	29.758	11.656	29.7631	50.2428	19.9314	27.0125	44.394
193	Satanoperca daemon	MCNG37138	Tauca river, Venezuela	157.602	56.404	44.6684	33.2012	12.2732	37.6	61.7336	22.67	22.4256	40.607
194	Satanoperca daemon	MCNG20142	Cinaruco river, Venezuela	190.213	65.6076	55.8128	40.6044	13.6	44.8072	73.2004	26.4032	26.732	40
195	Satanoperca daemon	MCNG28407	Rio Negro, Venezuela	143.006	46.618	39.4669	30.0122	12.0268	29.3267	55.138	19.1893	20.7155	44.195
196	Satanoperca daemon	MCNG3301	Manapiare river, Venezuela	174.798	59.6013	52.0938	37.7229	13.7642	39.1671	70.8363	25.6283	21.0087	43.01
197	Satanoperca daemon	MCNG31916	Aguaro river, Venezuela	122.877	41.4171	36.1496	28.3675	10.3375	25.8637	47.8362	17.2362	16.8529	45
198	Satanoperca jurupari	INPA 14686	Uatumã river, Brazil	207.556	69.354	62.8164	50.0743	15.4773	46.0236	82.8569	29.4591	32.5322	44.954
199	Satanoperca jurupari	INPA 14686	Uatumã river, Brazil	159.225	57.0678	49.1314	38.988	11.5478	38.0996	63.8008	21.9647	21.6321	41
200	Satanoperca mapiritensis	MCNG33270	El Potrero lagoon, Venezuela	137.859	45.6527	41.1587	32.4674	11.5151	27.3946	53.4597	20.0428	18.4121	47.407
201	Satanoperca mapiritensis	MCNG10119	Caño Maporal, Venezuela	164.292	55.4342	51.5192	40.9529	13.6708	36.1596	70.2425	25.3767	22.9213	45.695
202	Satanoperca mapiritensis	MCNG11123	Caño Garrapata, Venezuela	138.128	46.7316	44.1182	34.539	10.1508	29.5973	55.8079	21.1378	18.1591	47.496
203	Satanoperca mapiritensis	MCNG7135	Socopo Viejo river, Venezuela	140.627	48.5371	42.7827	33.4599	12.6327	30.0115	54.4769	18.9859	19.8245	47.41
204	Satanoperca mapiritensis	MCNG31382	Paramuto lagoon, Venezuela	154.587	52.4244	48.0268	36.2272	12.6252	30.8232	61.4732	22.4572	24.2008	48.803
205	Taeniacara candidi	ROM Uncatalogued	Aquarium	29.8429	8.58574	5.33211	3.69418	3.14041	3.31649	7.11885	3.97472	4.91195	34.13
206	Taeniacara candidi	ROM Uncatalogued	Aquarium	30.1274	8.90351	5.27668	3.63065	3.59748	3.96462	7.04316	3.87178	4.2998	34.701
207	Taeniacara candidi	ROM Uncatalogued	Aquarium	31.1085	8.87758	5.5773	3.95992	3.53341	3.50111	7.74251	4.14631	4.39822	33.666
